# Supplementary material for: Copy number and transcriptome alterations associated with metastatic lesion response to treatment in colorectal cancer
Source: Clin Transl Med. 2021 May 1;11(4):e401. doi: 10.1002/ctm2.401 (PMC8087915; doi:10.1002/ctm2.401)
Supplement: Supplementary file 3 — SUPPORTING INFORMATION [file CTM2-11-e401-s003.xlsx]

## Sheet: Supp Table 1
Supplementary Table 1. Prognostic association of clinicopathological parameters
Parameters	HR (95% CI for HR)a	p.valueb
Gender (female vs. male)	1 (0.64-1.6)	0.99
Age (continuous)	1.1 (0.71-1.8)	0.63
BMI (continuous)	1.1 (0.62-1.8)	0.82
Baseline ECOG score (continuous)	1.4 (0.84-2.3)	0.2
Tumor stage (IVa vs. IVb)	1.7 (1.1-2.7)	0.031
Tumor grade (low vs. high)	0.64 (0.34-1.2)	0.17
Tumor Sidedness (left versus right)	1.2 (0.72-2)	0.47
KRAS mutation (mutated vs wild type)c	0.68 (0.41-1.1)	0.13
Tumor resection vs no resection	0.93 (0.57-1.5)	0.77
Adjuvant therapy vs no adjuvent therapy	0.91 (0.55-1.5)	0.7
aHazard ratios from Cox's regression
bP-values from Wald's test of predictive potential
c mutation call based on whole exome sequencing of liver metastasis samples
CI, confidence interval; BMI, body mass index

## Sheet: Supp Table 2
Supplementary Table 2. GISTIC analysis showing region focally gained or lost in 119 CRC liver metastasis samples
Displaying only significant regions with Q-bound value less than or equal to 0.05
Region	Type	Q-Bound	G-Score	% of Overlap with GISTIC regions in CAIRO2 cohort (133 samples stage IV)	% of Overlap with GISTIC regions in the TCGA cohort (257 samples all stages)	CancerGeneCensus-Sanger in Region	Genes	miRNA
chr17:11,532,115-13,041,465	CN Loss	3.35124e-10	42.958	100	68.9	MAP2K4* **	DNAH9, ZNF18, MIR744, MAP2K4* **, LINC00670, LOC101928418, MYOCD, LOC100128006, ARHGAP44, MIR1269B, ELAC2	hsa-mir-744
chr13:25,028,481-30,423,825	CN Gain	1.56491e-10	58.5402	100	22.4	CDX2, FLT3* **	PARP4*✢, LOC105370295, TPTE2P6, ATP12A*, RNF17, CENPJ, TPTE2P1, PABPC3, AMER2, LINC00463, LINC01053, MTMR6*, NUP58, ATP8A2, SHISA2*, LINC00415, RNF6, CDK8* **, WASF3, GPR12*, USP12*, USP12-AS1, USP12-AS2, LINC00412, RPL21P28, RPL21, SNORD102, SNORA27, RASL11A, GTF3A, MTIF3, LNX2, POLR1D, GSX1, PLUT, PDX1✢, LINC00543, CDX2, URAD, FLT3* **, PAN3-AS1, PAN3*, FLT1* **, POMP, SLC46A3*, MTUS2, MTUS2-AS…
chr21:20,116,689-22,910,817	CN Loss	2.3511e-07	29.2249	91.4	100		MIR548XHG, LINC01683, LINC02573, LINC00320, NCAM2
chr8:124,518,867-130,742,647	CN Gain	1.56491e-10	49.6011	88	13.1	MYC **✢	FBXO32, KLHL38*, ANXA13, FAM91A1, FER1L6, FER1L6-AS1, FER1L6-AS2, LOC101927588, TMEM65, TRMT12, RNF139-AS1, RNF139, MIR6844, TATDN1, NDUFB9, MTSS1, MIR4662B, MIR4662A, LINC00964, ZNF572, LOC105375744, SQLE*, WASHC5, NSMCE2, TRIB1*, LINC00861, LOC101927657, FAM84B, PCAT1, PCAT2, PRNCR1, CASC19, CCAT1, CASC21, CASC8, CCAT2, POU5F1B, CASC11, MYC**✢, MIR1204, TMEM75, PVT1, MIR1205, MIR1206, MIR1207, …	hsa-mir-1204, hsa-mir-1205, hsa-mir-1206, hsa-mir-1207, hsa-mir-1208
chr18:2,537,503-7,689,759	CN Loss	3.35124e-10	48.0361	59	0		METTL4, NDC80, CBX3P2, SMCHD1*, EMILIN2*, LOC727896, LPIN2, MYOM1, MYL12A, LOC104968399, MYL12B, LINC01895, TGIF1✢, GAPLINC, DLGAP1-AS1, DLGAP1-AS2, MIR6718, DLGAP1-AS3, DLGAP1, DLGAP1-AS4, DLGAP1-AS5, LINC01892, AKAIN1, LINC00526, LINC00667, ZBTB14, EPB41L3, MIR3976HG, MIR3976, TMEM200C, L3MBTL4, L3MBTL4-AS1, MIR4317, LINC01387, LOC101927168, ARHGAP28, LINC00668, LOC101927188, LAMA1*, LRRC30, LO…	hsa-mir-4317
chr20:25,141,406-25,593,461	CN Gain	1.56491e-10	44.5953	39.1	0		LOC101926889, ENTPD6*, PYGB*, ABHD12*, GINS1, NINL
chr4:29,140,761-35,903,221	CN Loss	4.66832e-09	32.0963	32.8	0		LINC02472, PCDH7, LINC02497, LINC02501, LOC105377651, LINC02506, LINC02353, LOC101928622, LINC02484
chr10:89,312,804-93,579,279	CN Loss	4.39286e-10	34.5856	20.6	24.3	PTEN* ** ✢	MINPP1*, PAPSS2, ATAD1, CFL1P1, KLLN, PTEN* ** ✢, RNLS*, LIPJ*, LIPF*, LIPK*, LIPN*, LIPM*, ANKRD22, STAMBPL1*, ACTA2-AS1, ACTA2, FAS-AS1, FAS*, MIR4679-2, MIR4679-1, CH25H, LIPA*, IFIT2, IFIT3, IFIT1B, IFIT1*, IFIT5, SLC16A12-AS1, SLC16A12*, MIR107, PANK1, FLJ37201, KIF20B, LINC00865, LINC01374, LINC01375, LOC101926942, HTR7*, RPP30, ANKRD1✢, XLOC_008559, LOC105378430, LINC00502, NUDT9P1, PCGF5,…	hsa-mir-107
chr4:179,145,550-183,221,494	CN Loss	7.21057e-10	33.7254	0	100		LINC00290, LINC02500, TEMN3-AS1, TENM3-AS1, MIR1305, TENM3	hsa-mir-1305
chr8:1,443,293-6,196,689	CN Loss	3.35124e-10	62.5266	0	100		DLGAP2, DLGAP2-AS1, LOC101927752, CLN8, MIR3674, MIR596, ARHGEF10, LOC101928058, KBTBD11-OT1, KBTBD11*, MIR7160, MYOM2, LOC101927815, CSMD1	hsa-mir-596
chr12:3,964,841-4,722,614	CN Gain	5.59979e-07	27.3954	0	96.9	CCND2* **	PARP11*, CCND2-AS1, CCND2* **, TIGAR, FGF23* **, FGF6*, C12orf4, RAD51AP1, DYRK4*
chr6:41,354,465-42,538,795	CN Gain	3.19797e-07	27.7701	0	84.8	TFEB, CCND3* **	LINC01276, FOXP4-AS1, FOXP4, MIR4641, MDFI, TFEB, PGC*, FRS3, PRICKLE4, TOMM6, USP49*, MED20, BYSL, CCND3* **, TAF8, C6orf132, GUCA1A, GUCA1B, MRPS10, TRERF1, UBR2
chr18:47,893,423-52,554,184	CN Loss	3.35124e-10	75.2346	0	7.7		SKA1, MAPK4*, MRO, ME2, ELAC1, SMAD4**, MEX3C, LINC01630, DCC, MIR4528, LINC01917, LINC01919, MBD2, SNORA37, POLI, STARD6, C18orf54, DYNAP, RAB27B
chr1:80,072,690-84,331,010	CN Loss	9.14149e-10	33.4542	0	0		LINC01781, LOC101927434, ADGRL2*, LINC01361, LINC01362, LINC01712, LINC01725, LOC101927560, TTLL7
chr14:19,425,262-19,741,979	CN Loss	1.40042e-07	29.611	0	0		LOC101929572, POTEH-AS1, POTEG, DUXAP9, DUXAP10, BMS1P17, BMS1P18, BMS1P22
chr15:59,190,098-60,970,033	CN Loss	6.23429e-05	24.4146	0	0		SLTM, RNF111, CCNB2*, MIR2116, LDHAL6B, MYO1E, FAM81A, GCNT3, GTF2A2, BNIP2, FOXB1, ANXA2*, ICE2, RORA-AS1, RORA*	hsa-mir-2116
chr17:21,350,349-21,532,648	CN Loss	6.64905e-07	28.3807	0	0		C17orf51
chr17:68,486,673-70,471,696	CN Loss	0.0272498	18.5556	0	0		CASC17, ROCR, LINC01152, LOC102723517, LINC02097, SOX9-AS1**, SOX9**, LINC02003, LINC00673
chr20:0-361,423	CN Loss	0.000956797	21.974	0	0		DEFB125, DEFB126*, DEFB127*, DEFB128, DEFB129, DEFB132, C20orf96, ZCCHC3, NRSN2-AS1, SOX12, NRSN2, TRIB3*
chr20:47,241,995-52,554,929	CN Gain	1.56491e-10	72.0281	0	0		PREX1, ARFGEF2, CSE1L-AS1, CSE1L, STAU1, DDX27, ZNFX1, SNORD12C, SNORD12B, SNORD12, ZFAS1, KCNB1*, PTGIS*, B4GALT5, SLC9A8*, SPATA2, LOC105372653, RNF114, SNAI1, TRERNA1, UBE2V1, TMEM189-UBE2V1, TMEM189, LINC01273, CEBPB-AS1, CEBPB, SMIM25, LINC01270, LINC01271, PTPN1*, MIR645, MIR1302-5, RIPOR3, LOC100506175, PARD6B, BCAS4, ADNP, ADNP-AS1, DPM1, MOCS3*, KCNG1*, MIR3194, NFATC2*✢, ATP9A, SALL4, L…	hsa-mir-1259, hsa-mir-645, hsa-mir-1302-5, hsa-mir-3194
chr21:9,907,555-10,084,255	CN Loss	0.00122562	21.7275	0	0		TEKT4P2
chr22:16,238,775-16,449,729	CN Loss	0.0302277	18.443	0	0		POTEH, POTEH-AS1, OR11H1*
chr22:47,179,151-50,167,428	CN Loss	4.20352e-10	34.7125	0	0		TBC1D22A-AS1, TBC1D22A, LOC339685, LINC01644, LINC00898, LOC284930, MIR3201, LOC284933, FAM19A5*, MIR4535, LINC01310, C22orf34, MIR3667, BRD1	hsa-mir-3201
chr3:0-1,924,774	CN Loss	0.00103092	21.8988	0	0		LINC01986, CHL1-AS2, CHL1*, CHL1-AS1, LINC01266, CNTN6
chr4:49,098,865-49,158,492	CN Gain	0.000666127	22.3069	0	0
chr5:92,250,834-92,920,145	CN Loss	8.62967e-05	24.1294	0	0		NR2F1-AS1, NR2F1*
chr7:110,989,744-117,879,954	CN Gain	1.89071e-08	29.6305	0	0	MET* **	IMMP2L*, DOCK4-AS1, DOCK4, ZNF277, IFRD1, LSMEM1, LOC100996249, LOC101928012, TMEM168, BMT2, HRAT17, GPR85*, SMIM30, PPP1R3A, FOXP2, MIR3666, MDFIC, LINC01393, LINC01392, SNORA25B, TFEC, TES, LOC102724434, CAV2, CAV1, LINC01510, MET* **, CAPZA2*, ST7-AS1, ST7-OT4, MIR6132, ST7-AS2, ST7, ST7-AS2, ST7-OT3, WNT2*, ASZ1, CFTR-AS1, CFTR*, CTTNBP2, LSM8, ANKRD7
chr7:5,249,375-8,268,081	CN Gain	1.56491e-10	39.9241	0	0	PMS2* ** ✢	WIPI2, SLC29A4, TNRC18, LOC100129484, FBXL18, MIR589, LOC221946, ACTB, FSCN1, RNF216-IT1, RNF216, MIR6874, ZNF815P, OCM, CCZ1, RSPH10B, RSPH10B2, PMS2* ** ✢, AIMP2, SNORA80D, ANKRD61, EIF2AK1*, USP42*, CYTH3, FAM220A, RAC1**, DAGLB*, KDELR2, GRID2IP, ZDHHC4, C7orf26, ZNF853, ZNF316, ZNF12, PMS2CL, RSPH10B, RSPH10B2, CCZ1B, MIR3683, LOC100131257, C1GALT1, LOC101927354, COL28A1*, LOC101927391, MIOS…	hsa-mir-589
chr7:63,777,326-66,786,023	CN Gain	8.96289e-10	31.6066	0	0	SBDS	ZNF736, YWHAEP1, ZNF680, LOC641746, LOC100128885, MIR6839, ZNF107, ZNF138, ZNF273, ZNF117, ERV3-1-ZNF117, ERV3-1, CCT6P3, SNORA22C, SNORA15B-1, SNORA15B-2, INTS4P1, ZNF92, LOC101929322, INTS4P2, LOC441242, SNORA22, CCT6P1, SNORA15B-1, SNORA15B-2, VKORC1L1*, GUSB*, ASL, CRCP, TPST1, LINC00174, GS1-124K5.4, GS1-124K5.11, KCTD7, LOC100996437, RABGEF1, GTF2IRD1P1, GTF2IP23, LINC02604, TMEM248, SBDS, …
chr8:43,092,874-43,094,419	CN Gain	8.49182e-10	31.6429	0	0
*Druggable genome, ** Clinically actionable, ✢ Drug resistance
Q-bound: FDR adjusted p-value
G-score: measure of the frequency of occurrence of the aberration and the magnitude of the copy number change (log ratio intensity) at each location in the aggregate of all samples in the data set.

## Sheet: Supp Table 3
Supplementary Table 3. Focal aberrations with significantly different frequencies between unmatched pre- and post-treatment liver metastases
Displaying only significant regions with p-value less than or equal to 0.005
Region	Cytoband Location	Event	Region Length	Freq. in Post (%)	Freq. in Pre (%)	Difference	p-value	Gene Symbols	miRNAs	Positive correspondance between CNA & mRNA level
chr1:664391-854657	p36.33	CN Gain	190266	19.5349	2.10526	17.4296	0.00237938	LOC100133331, LOC100288069, FAM87B, LINC00115, LINC01128, FAM41C, LINC02593		LINC01128
chr10:106274109-106299418	q25.1	CN Loss	25309	48.8372	22.3684	26.4688	0.0041076
chr10:106401720-106668948	q25.1	CN Loss	267228	51.1628	23.6842	27.4786	0.00430653	SORCS3-AS1, SORCS3
chr10:106971006-106983163	q25.1	CN Loss	12157	51.1628	23.6842	27.4786	0.00430653	SORCS3
chr10:107023122-107024756	q25.1	CN Loss	1634	53.4884	25	28.4884	0.00262509	SORCS3
chr11:17025486-17373410	p15.1	CN Loss	347924	18.6047	2.63158	15.9731	0.00430515	PLEKHA7, OR7E14P, RPS13, PIK3C2A*, NUCB2*, NCR3LG1
chr11:35287222-35350692	p13	CN Loss	63470	23.2558	3.94737	19.3084	0.00195119	SLC1A2*✢
chr11:35530514-36410221	p13 - p12	CN Loss	879707	23.2558	3.94737	19.3084	0.00195119	PAMR1*, FJX1*, TRIM44, MIR3973, LOC101928510, LDLRAD3, COMMD9, PRR5L		LDLRAD3
chr11:47520951-48346705	p11.2	CN Loss	825754	20.2658	2.25564	18.0101	0.00202694	CELF1, PTPMT1*, KBTBD4, NDUFS3*, FAM180B, C1QTNF4, MTCH2*, AGBL2*, FNBP4, NUP160, PTPRJ*, MIR3161, OR4B1*, OR4X2*, OR4X1*, OR4S1*, OR4C3*	hsa-mir-3161
chr11:48346980-48367375	p11.2	CN Loss	20395	16.2791	1.31579	14.9633	0.00330769	OR4C3, OR4C45*
chr11:50275234-50590321	p11.12	CN Loss	315087	18.6047	1.97368	16.631	0.00261966	LOC646813
chr11:8790378-9227066	p15.4	CN Loss	436688	19.7674	2.63158	17.1359	0.00298662	LOC102724784, ST5, AKIP1, C11orf16, ASCL3, TMEM9B*, TMEM9B-AS1, NRIP3, SCUBE2*, MIR5691, KRT8P41, DENND5A
chr14:20675964-20711598	q11.2	CN Gain	35634	18.6047	2.63158	15.9731	0.00430515	OR11H6*, OR11H7*, OR11H4*
chr14:20772057-21680013	q11.2	CN Gain	907956	18.6047	2.63158	15.9731	0.00430515	TTC5, CCNB1IP1, SNORA79B, SNORD126, RPPH1, PARP2*, TEP1, KLHL33*, OSGEP*, APEX1*✢, PIP4P1, PNP*✢, RNASE10*, RNASE9*, RNASE11, RNASE12, LOC254028, OR6S1*, ANG*, RNASE4*, EDDM3A*, EDDM3B, RNASE6*, RNASE1*, RNASE3*, ECRP, RNASE2*, METTL17, LOC101929718, SLC39A2, MIR6717, TPPP2, RNASE13*, RNASE7*, NDRG2, RNASE8*, ARHGEF40, ZNF219, TMEM253, OR5AU1, LINC00641, HNRNPC	hsa-mir-1201	METTL17, PARP2*
chr14:21960853-22453273	q11.2	CN Gain	492420	25.9136	3.7594	22.1542	0.000916932	TOX4, METTL3, SALL2, OR10G3*, OR10G2*, OR4E2*, OR4E1*
chr14:22508879-22525552	q11.2	CN Gain	16673	34.8837	11.8421	23.0416	0.00402306
chr14:22555114-22593573	q11.2	CN Gain	38459	38.7597	13.5965	25.1632	0.00312248
chr14:23535152-23816830	q11.2	CN Gain	281678	18.6047	2.63158	15.9731	0.00430515	ACIN1, C14orf119, LMLN2, CEBPE, SLC7A8, RNF212B, HOMEZ, PPP1R3E, BCL2L2* **, BCL2L2-PABPN1*, PABPN1, SLC22A17*		BCL2L2-PABPN1*, C14orf119
chr14:53099612-53258261	q22.1	CN Gain	158649	23.2558	3.94737	19.3084	0.00195119	GPR137C, ERO1A*, PSMC6, STYX*, GNPNAT1		PSMC6
chr14:54492672-54976572	q22.2	CN Gain	483900	23.2558	3.94737	19.3084	0.00195119	CDKN3*, CNIH1, GMFB
chr14:55611910-56168307	q22.3	CN Gain	556397	23.2558	3.94737	19.3084	0.00195119	LGALS3*, DLGAP5, FBXO34, ATG14, TBPL2, KTN1-AS1, KTN1		KTN1-AS1
chr14:56806558-57052512	q22.3	CN Gain	245954	18.6047	2.63158	15.9731	0.00430515	LOC101927690, TMEM260
chr14:58680256-60983173	q23.1	CN Gain	2302917	19.5349	2.63158	16.9033	0.00325033	ACTR10, PSMA3*, PSMA3-AS1, LINC00216, ARID4A, TOMM20L, TIMM9, KIAA0586, DACT1, LINC01500, DAAM1, GPR135*, L3HYPDH, JKAMP, CCDC175, MIR5586, RTN1, LRRC9, PCNX4, DHRS7*, PPM1A, LINC02322, C14orf39, SIX6		L3HYPDH, PCNXL4
chr14:64595241-65008947	q23.2	CN Gain	413706	17.0543	1.31579	15.7385	0.00260436	SYNE2, ESR2*, TEX21P, MTHFD1, AKAP5, ZBTB25, ZBTB1, LOC102723809, HSPA2		ESR2*, ZBTB25, HSPA2
chr14:67387060-71578026	q23.3	CN Gain	4190966	17.608	1.50376	16.1042	0.0025459	GPHN, FAM71D, MPP5, ATP6V1D, EIF2S1, PLEK2, MIR5694, TMEM229B, PLEKHH1, PIGH, ARG2, VTI1B, RDH11*, RDH12*, ZFYVE26, RAD51B**, LOC100996664, ZFP36L1, ACTN1*, ACTN1-AS1, DCAF5, EXD2, GALNT16, ERH, SLC39A9, PLEKHD1, CCDC177, SUSD6, LOC100289511, SRSF5, SLC10A1*, LOC100506358, SMOC1*, SNORD169, SLC8A3, LOC646548, ADAM21P1*, COX16, SYNJ2BP-COX16, SYNJ2BP, ADAM21*, ADAM20P1, ADAM20*, MED6, LOC101928075…		RAD51B**, ERH, LOC100289511
chr14:71701932-72151967	q24.2	CN Gain	450035	16.2791	1.31579	14.9633	0.00330769	SNORD56B, LOC145474, SIPA1L1
chr14:73346593-73406919	q24.2	CN Gain	60326	16.2791	1.31579	14.9633	0.00330769	DPF3, DCAF4
chr14:74360545-78347311	q24.3	CN Gain	3986766	18.6047	1.97368	16.631	0.00261966	ZNF410, FAM161B, COQ6*, ENTPD5, BBOF1, ALDH6A1*, LIN52, VSX2, ABCD4*, VRTN, SYNDIG1L, MIR4709, NPC2, ISCA2, LTBP2*, AREL1, FCF1, YLPM1, PROX2, DLST, RPS6KL1*, PGF*✢, EIF2B2, MLH3*, ACYP1, ZC2HC1C, NEK9*, TMED10*, FOS*✢, LINC01220, JDP2, BATF, LOC102724153, FLVCR2*, ERG28, TTLL5, TGFB3*, IFT43, GPATCH2L, ESRRB*, VASH1*, VASH1-AS1, ANGEL1*, LRRC74A, LINC01629, IRF2BPL, LINC02288, LINC02289, CIPC, Z…	hsa-mir-1260	COQ6*, GSTZ1*, ISCA2, MIR4709, MLH3*, PGF*✢, PROX2, TGFB3*, TTLL5, SLIRP
chr14:80669039-81978566	q31.1	CN Gain	1309527	16.2791	1.31579	14.9633	0.00330769	DIO2*, DIO2-AS1, CEP128, TSHR* **, GTF2A1, SNORA79, LOC101928504, STON2, LINC02308, SEL1L
chr14:88402444-91701145	q31.3	CN Gain	3298701	17.8295	1.75439	16.0751	0.00293685	GALC*, GPR65*, LOC101928791, LINC01146, KCNK10*, SPATA7, PTPN21*, ZC3H14, EML5, TTC8, FOXN3, FOXN3-AS1, FOXN3-AS2, EFCAB11, TDP1*, KCNK13*, PSMC1*, NRDE2, CALM1, LINC02317, LINC00642, LOC105370619, LOC101928909, TTC7B, LOC105370622, RPS6KA5*, SNORA11B, DGLUCY, GPR68*		GALC*, KCNK10*, PSMC1*, TTC7B
chr16:33956247-33964472	p11.2	CN Gain	8225	6.97674	28.9474	-21.9706	0.00466027
chr16:34115790-34956629	p11.2	CN Gain	840839	5.42636	28.5088	-23.0824	0.00262485	CCNYL3, UBE2MP1, LOC112268173, LINC01566, FRG2DP, TP53TG3HP
chr16:34996400-35037395	p11.1	CN Gain	40995	4.65116	26.9737	-22.3225	0.00230526
chr18:0-2537503	p11.32	CN Gain	2537503	22.3256	1.18421	21.1414	0.000580348	LINC02564, LOC102723376, DUX4, TUBB8P12*, MIR8078, ROCK1P1, USP14*, THOC1, COLEC12, LINC01925, CETN1, CLUL1*, TYMSOS, TYMS*✢, ENOSF1, YES1* **, ADCYAP1*, LINC01904, LINC00470		THOC1, USP14*, C18orf56, ENOSF1, TYMS*✢, YES1**
chr18:11817086-11826800	p11.21	CN Gain	9714	18.6047	2.63158	15.9731	0.00430515	GNAL
chr18:125895-909479	p11.32	CN Loss	783584	49.1694	77.4436	-28.2742	0.00286653	USP14*, THOC1, COLEC12, LINC01925, CETN1, CLUL1*, TYMSOS, TYMS*✢, ENOSF1, YES1* **, ADCYAP1*		USP14*, THOC1, C18orf56, ENOSF1, TYMS*✢, YES1* **
chr18:2537784-2891551	p11.32	CN Gain	353767	16.2791	1.31579	14.9633	0.00330769	METTL4, NDC80, CBX3P2, SMCHD1*, EMILIN2		METTL4, NDC80, SMCHD1*
chr18:2905011-2946542	p11.31	CN Gain	41531	13.9535	0	13.9535	0.00175685	EMILIN2*, LOC727896, LPIN2		LOC727896
chr18:45367353-45423285	q21.1	CN Gain	55932	13.9535	0	13.9535	0.00175685	SMAD2**		SMAD2**
chr18:48415-118291	p11.32	CN Loss	69876	41.2791	70.7237	-29.4446	0.00250664	TUBB8P12, ROCK1P1, MIR8078
chr18:6850702-7054446	p11.31	CN Gain	203744	13.9535	0	13.9535	0.00175685	ARHGAP28, LINC00668, LOC101927188, LAMA1*		LAMA1*
chr18:7689759-9958781	p11.23 - p11.22	CN Gain	2269022	18.6047	1.57895	17.0257	0.00208582	PTPRM*✢, LOC100192426, RAB12, GACAT2, MTCL1, NDUFV2, NDUFV2-AS1, ANKRD12, TWSG1*, RALBP1, PPP4R1, PPP4R1-AS1, RAB31, TXNDC2*, VAPA		MTCL1, TWSG1*, PPP4R1, RALBP1, VAPA
chr2:234331200-234346243	q37.1	CN Loss	15043	13.9535	0	13.9535	0.00175685	DGKD
chr2:234978599-235404975	q37.1	CN Loss	426376	18.6047	2.63158	15.9731	0.00430515	SPP2*, LINC01891, ARL4C
chr2:65603820-65604579	p14	CN Loss	759	13.9535	0	13.9535	0.00175685	SPRED2
chr21:46117761-46905137	q22.3	CN Gain	787376	13.9535	0	13.9535	0.00175685	TSPEAR*, KRTAP10-12, UBE2G2, LINC01424, SUMO3, PTTG1IP, ITGB2*, ITGB2-AS1, LINC01547, FAM207A, LINC00163, PICSAR, SSR4P1, ADARB1, LINC00334, POFUT2, LOC642852, LINC00316, COL18A1-AS2, COL18A1-AS1, COL18A1*✢, MIR6815		POFUT2
chr21:47552819-47578960	q22.3	CN Gain	26141	13.9535	0	13.9535	0.00175685	FTCD, FTCD-AS1
chr3:27493945-27498394	p24.1	CN Gain	4449	18.6047	2.63158	15.9731	0.00430515	SLC4A7*
chr3:86114784-87685503	p12.1	CN Gain	1570719	16.2791	0.877193	15.4019	0.00239688	CADM2, LINC02070, VGLL3, LINC00506, MIR4795, CHMP2B, POU1F1		LINC00506
chr3:87940315-88039977	p11.1	CN Gain	99662	16.2791	1.31579	14.9633	0.00330769	HTR1F*
*Druggable genome, ** Clinically actionable, ✢ Drug resistance
p-value: based on a two-tailed Fisher’s Exact test

## Sheet: Supp Table 4
Supplementary Table 4. Genes among the 231 classic cosmic genes covered by a CN abrreration with a significantly different frequency between pre- and post treatment samples
Displaying only significant regions with adjusted pvalue less than or equal to 0.05
Gene	Event	Freq. in pre (%)	Freq. in post (%)	Adjusted p-value*	Positive correspondance between CNA & mRNA level
BRCA2	High Gain	46.1	25.6	0.032161	No
CDKN2A	High Gain	0	7	0.04506	No
RB1	High Gain	43.4	18.6	0.008624	No
FOXA1	Gain	2.6	14	0.0254626	No
GNAS	Gain	32.9	53.49	0.0334441	No
HIF1A	Gain	2.6	14	0.0254626	No
MAX	Gain	1.3	11.6	0.022839	No
NT5C2	Gain	10.5	0	0.049506	No
RAD21	Gain	30.3	53.5	0.0183177	No
SIX1	Gain	2.6	16.3	0.0106927	No
SUFU	Gain	9.2	0	0.0478734	No
TSHR	Gain	1.32	16.3	0.00330769	Yes
GATA3	Loss	10.5	25.58	0.0390881	No
MYOD1	Loss	7.9	20.9	0.0482381	No
PAX5	Loss	10.5	25.58	0.0390881	No
WT1	Loss	6.6	23.3	0.0184537	No
*Fisher’s test, FDR corrected p-value

## Sheet: Supp Table 5
Supplementary Table 5: Mutation profile of the pre and post samples.
Gene	Number of pre samples with a mutation	Percentage of pre samples with a mutation	Number of post samples with a mutation	Percentage of post samples with a mutation	pval	adjPval*
APC	58	76.3158	31	72.093	0.663037	0.837705
TP53	52	68.4211	27	62.7907	0.550408	0.762847
KRAS	22	28.9474	14	32.5581	0.683544	0.837705
PIK3CA	15	19.7368	6	13.9535	0.46618	0.682004
OTOG	10	13.1579	0	0	0.0132766	0.209771
FAT4	10	13.1579	3	6.97674	0.371811	0.62535
CCDC168	9	11.8421	1	2.32558	0.0921465	0.541942
CACNA1E	9	11.8421	2	4.65116	0.32377	0.62535
ZFP36L2	9	11.8421	3	6.97674	0.532972	0.751872
PCDHB5	8	10.5263	2	4.65116	0.325694	0.62535
SCN2A	7	9.21053	0	0	0.0478734	0.540285
LRP1B	7	9.21053	7	16.2791	0.254934	0.62535
DMD	7	9.21053	1	2.32558	0.255662	0.62535
SPTA1	7	9.21053	5	11.6279	0.754757	0.864142
SOX9	7	9.21053	4	9.30233	1	1
IRS4	6	7.89474	0	0	0.0858396	0.541942
SCN5A	6	7.89474	0	0	0.0858396	0.541942
SSPO	6	7.89474	6	13.9535	0.347678	0.62535
CACNA1A	6	7.89474	1	2.32558	0.419539	0.62535
CUX2	6	7.89474	1	2.32558	0.419539	0.62535
ERBB4	6	7.89474	1	2.32558	0.419539	0.62535
LPA	6	7.89474	1	2.32558	0.419539	0.62535
SMAD4	6	7.89474	1	2.32558	0.419539	0.62535
TCF7L2	6	7.89474	5	11.6279	0.523376	0.751758
DYSF	6	7.89474	2	4.65116	0.709277	0.837705
HECW1	6	7.89474	2	4.65116	0.709277	0.837705
PCDH17	6	7.89474	2	4.65116	0.709277	0.837705
TENM1	6	7.89474	2	4.65116	0.709277	0.837705
AHNAK2	6	7.89474	3	6.97674	1	1
IRX1	6	7.89474	4	9.30233	1	1
ADGRG4	5	6.57895	0	0	0.15778	0.541942
BRAF	5	6.57895	0	0	0.15778	0.541942
CHST15	5	6.57895	0	0	0.15778	0.541942
NLRP8	5	6.57895	0	0	0.15778	0.541942
TENM3	5	6.57895	0	0	0.15778	0.541942
TMEM132D	5	6.57895	0	0	0.15778	0.541942
VCAN	5	6.57895	0	0	0.15778	0.541942
LRP2	5	6.57895	6	13.9535	0.201746	0.62535
ADAMTSL3	5	6.57895	1	2.32558	0.416128	0.62535
ADCY8	5	6.57895	1	2.32558	0.416128	0.62535
CACNA1B	5	6.57895	1	2.32558	0.416128	0.62535
CNTN4	5	6.57895	1	2.32558	0.416128	0.62535
DNAH7	5	6.57895	1	2.32558	0.416128	0.62535
DSP	5	6.57895	1	2.32558	0.416128	0.62535
GRIK3	5	6.57895	1	2.32558	0.416128	0.62535
GRM1	5	6.57895	1	2.32558	0.416128	0.62535
MYO16	5	6.57895	1	2.32558	0.416128	0.62535
PLXNA4	5	6.57895	1	2.32558	0.416128	0.62535
PRDM9	5	6.57895	1	2.32558	0.416128	0.62535
SALL1	5	6.57895	1	2.32558	0.416128	0.62535
SLITRK4	5	6.57895	1	2.32558	0.416128	0.62535
TRPS1	5	6.57895	1	2.32558	0.416128	0.62535
WDFY3	5	6.57895	1	2.32558	0.416128	0.62535
ZNF729	5	6.57895	1	2.32558	0.416128	0.62535
FREM2	5	6.57895	4	9.30233	0.721063	0.837705
FRY	5	6.57895	4	9.30233	0.721063	0.837705
NBEA	5	6.57895	4	9.30233	0.721063	0.837705
OBSL1	5	6.57895	4	9.30233	0.721063	0.837705
ZFHX4	5	6.57895	4	9.30233	0.721063	0.837705
CDH8	5	6.57895	3	6.97674	1	1
FBXW7	5	6.57895	3	6.97674	1	1
RELN	5	6.57895	3	6.97674	1	1
CPAMD8	5	6.57895	2	4.65116	1	1
NALCN	5	6.57895	2	4.65116	1	1
RP1	5	6.57895	2	4.65116	1	1
TBC1D4	5	6.57895	2	4.65116	1	1
CUBN	4	5.26316	5	11.6279	0.281241	0.62535
FAT3	4	5.26316	5	11.6279	0.281241	0.62535
ANKRD36C	3	3.94737	6	13.9535	0.0697318	0.541942
GLI2	3	3.94737	5	11.6279	0.135794	0.541942
PCDH10	3	3.94737	5	11.6279	0.135794	0.541942
ZNF469	2	2.63158	7	16.2791	0.0106927	0.209771
GLI3	2	2.63158	6	13.9535	0.0254626	0.335258
DYNC2H1	2	2.63158	5	11.6279	0.0968475	0.541942
IGFN1	2	2.63158	5	11.6279	0.0968475	0.541942
KCNJ12,KCNJ18	2	2.63158	5	11.6279	0.0968475	0.541942
C6orf118	1	1.31579	6	13.9535	0.00884643	0.209771
FNDC1	1	1.31579	6	13.9535	0.00884643	0.209771
PCNT	0	0	6	13.9535	0.00175685	0.138791
*Fisher exact test

## Sheet: Supp Table 6
Supplementary Table 6. Focal aberrations with significantly different frequencies between IRES and PR pre-treatment liver metastases
Displaying only significant regions with a pvalue less than or equal to 0.005
Region	Cytoband Location	Event	Region Length	Freq. in IRES (%)	Freq. in PR (%)	Difference	p-value	Gene Symbols	miRNAs	Positive correspondance between CNA & mRNA level
chr11:1012600-1273536	p15.5	CN Loss	260936	60	3.19149	56.8085	0.00300235	MUC6*, LOC101927503, MUC2*, MUC5AC*, MUC5B
chr11:13414472-14613986	p15.2	CN Loss	1199514	60	4.25532	55.7447	0.00425016	BTBD10, PTH✢*, FAR1, LINC02548, LINC02545, LOC101928132, SPON1, RRAS2, COPB1, PSMA1*
chr11:18418138-18636042	p15.1	CN Loss	217904	60	2.12766	57.8723	0.00175455	LDHA✢*, LDHC, LDHAL6A, TSG101*, UEVLD, SPTY2D1OS, SPTY2D1
chr11:26529560-26581051	p14.2	CN Loss	51491	60	4.25532	55.7447	0.00425016	ANO3, MUC15*
chr11:26732805-28352429	p14.2 - p14.1	CN Loss	1619624	60	3.5461	56.4539	0.00341829	SLC5A12*, FIBIN*, BBOX1*, BBOX1-AS1, CCDC34, LGR4*, LOC105376671, LIN7C, MIR8087, BDNF-AS, LINC00678, BDNF*, MIR610, KIF18A, METTL15	hsa-mir-610	LGR4*
chr11:293274-788570	p15.5	CN Loss	495296	60	3.19149	56.8085	0.00300235	PGGHG, IFITM5, IFITM2, IFITM1*, IFITM3, B4GALNT4, PKP3, SIGIRR, ANO9, PTDSS2, RNH1, HRAS* **, LRRC56, LMNTD2, LOC692247, RASSF7, MIR210HG, MIR210, LOC143666, PHRF1, IRF7, CDHR5, SCT*, DRD4*✢, DEAF1*, TMEM80, EPS8L2, TALDO1, GATD1, LOC171391, CEND1	hsa-mir-210	CDHR5, ANO9, PKP3
chr11:30844553-31357044	p14.1 - p13	CN Loss	512491	60	4.25532	55.7447	0.00425016	DCDC1
chr11:31357090-31808567	p13	CN Loss	451477	60	4.25532	55.7447	0.00425016	DCDC1, DNAJC24, IMMP1L*, ELP4, PAX6
chr11:32125993-33278123	p13	CN Loss	1152130	65	2.65957	62.3404	0.00196252	RCN1, SNORA88, WT1* **, WT1-AS, EIF3M, CCDC73, PRRG4, QSER1, DEPDC7, TCP11L1, LINC00294, CSTF3, CSTF3-DT
chr11:72578778-72726995	q13.4	CN Loss	148217	60	4.25532	55.7447	0.00425016	MIR4459, FCHSD2
chr11:9227066-9806706	p15.4	CN Loss	579640	60	2.12766	57.8723	0.00175455	DENND5A, TMEM41B, IPO7, SNORA23, LOC644656, ZNF143, WEE1*, SWAP70, LOC440028, SBF2-AS1, SBF2*
chr12:40884813-40915357	q12	CN Gain	30544	60	4.25532	55.7447	0.00425016	MUC19
chr16:16444038-16485765	p13.11	CN Loss	41727	60	4.25532	55.7447	0.00425016	PKD1P1, PKD1P4-NPIPA8, MIR6511A1, MIR6511A2, MIR6511A3, MIR6511A4, NPIPA8, NPIPA7
chr16:19562600-20922632	p12.3	CN Loss	1360032	60	4.25532	55.7447	0.00425016	CCP110, VPS35L, KNOP1, IQCK, GPRC5B*, GPR139*, GP2*, UMOD*, PDILT*, ACSM5, ACSM2A, ACSM2B, ACSM1, THUMPD1, ACSM3, ERI2, REXO5, DCUN1D3, LYRM1		ACSM2A, ACSM2B
chr16:21636224-22031160	p12.2	CN Loss	394936	60	3.5461	56.4539	0.00341829	METTL9, IGSF6, OTOA, RRN3P1, NPIPB4, UQCRC2, PDZD9, MOSMO		UQCRC2
chr16:23614608-24582701	p12.2	CN Loss	968093	60	3.19149	56.8085	0.00300235	PALB2**, DCTN5, PLK1, ERN2*, CHP2, PRKCB*, MIR1273H, LINC2194, CACNG3*, RBBP6
chr16:27168592-28074531	p12.1	CN Loss	905939	60	2.12766	57.8723	0.0021524	KDM8, NSMCE1, FLJ21408, IL4R*, IL21R*, IL21R-AS1, GTF3C1, KIAA0556, LOC100128079, GSG1L
chr16:46824641-47113996	q11.2 - q12.1	CN Loss	289355	60	4.25532	55.7447	0.00425016	C16orf87, SNORD148, GPT2, DNAJA2
chr16:47115324-47733319	q12.1	CN Loss	617995	60	4.25532	55.7447	0.00425016	NETO2*, ITFG1-AS1, ITFG1*, PHKB
chr16:52509514-53725958	q12.1 - q12.2	CN Loss	1216444	60	3.5461	56.4539	0.00341829	TOX3, CASC16, LOC105371267, CHD9, LOC643802, LOC102723373, RBL2, AKTIP, RPGRIP1L		TOX3
chr16:66378741-67166270	q21	CN Loss	787529	75	5.85106	69.1489	0.00158467	CDH5*, LINC00920, BEAN1, BEAN1-AS1, TK2*, CKLF*, CKLF-CMTM1, CMTM1, CMTM2, CMTM3, CMTM4, DYNC1LI2, LOC106699570, TERB1, NAE1*, CA7*, PDP2, CDH16, RRAD, FAM96B, CES2*, CES3*, CES4A*, CBFB**, C16orf70
chr16:68065678-70179497	q22.1	CN Loss	2113819	75	5.85106	69.1489	0.00158467	DUS2, NFATC3*, ESRP2, MIR6773, PLA2G15*, SLC7A6*, SLC7A6OS, PRMT7, SMPD3*, ZFP90, CDH3*✢, MIR7641-2, CDH1*✢ **, TANGO6, HAS3*, CHTF8, UTP4, SNTB2, VPS4A, PDF*, COG8, NIP7, TMED6, TERF2, CYB5B, MIR1538, NFAT5*, SNORD13H, NQO1*, NOB1, WWP2, MIR140, CLEC18A, PDXDC2P-NPIPB14P, MIR1972-1, MIR1972-2, PDPR	hsa-mir-1538, hsa-mir-140, hsa-mir-1972-2	CDH1*✢ **
chr16:70285719-70770854	q22.1	CN Loss	485135	60	4.25532	55.7447	0.00425016	EXOSC6, AARS, DDX19B, LOC100506083, DDX19A, ST3GAL2*, FUK, COG4, SNORD111B, SNORD111, SF3B3*, IL34*, MTSS1L, VAC14
chr16:71315103-72141251	q22.2	CN Loss	826148	60	4.25532	55.7447	0.00425016	CMTR2, CALB2, LINC02136, ZNF23, ZNF19, LOC105371335, CHST4*, TAT-AS1, TAT, MARVELD3, PHLPP2, SNORA70D, SNORD71, AP1G1, ATXN1L, ZNF821, IST1, PKD1L3*, DHODH*✢, HP*, HPR*, TXNL4B, DHX38
chr16:74233526-75498305	q23.1	CN Loss	1264779	72	4.68085	67.3191	0.00193	LOC101928035, PSMD7*, LOC283922, NPIPB15, LOC105376772, CLEC18B, GLG1, RFWD3, MLKL*, FA2H, WDR59, ZNRF1, LDHD, ZFP1, CTRB2*, CTRB1*, LOC100506281, BCAR1, CFDP1, TMEM170A
chr16:80790428-83112584	q23.2	CN Loss	2322156	76.6667	4.96454	71.7021	0.00111622	CDYL2, LINC02170, CMC2, CENPN, ATMIN, C16orf46, GCSH, PKD1L2, BCO1, GAN*, MIR4720, MIR7854, CMIP, MIR6504, LOC100129617, PLCG2*, SDR42E1*, HSD17B2*, MPHOSPH6, MIR8058, LOC101928446, LOC101928417, CDH13*
chr16:83852597-84793564	q23.3 - q24.1	CN Loss	940967	60	4.25532	55.7447	0.00425016	MLYCD*, OSGIN1, NECAB2, SLC38A8, MBTPS1*, HSDL1*, DNAAF1, TAF1C, ADAD2, LOC654780, KCNG4*, WFDC1*✢, ATP2C2*, ATP2C2-AS1, TLDC1, COTL1, KLHL36*, USP10*
chr16:85834643-86257901	q24.1	CN Loss	423258	60	4.25532	55.7447	0.00425016	COX4I1, IRF8, MIR6774, LINC01082
chr16:87393892-87550995	q24.2	CN Loss	157103	60	4.25532	55.7447	0.00425016	FBXO31, MAP1LC3B, ZCCHC14, LOC101928737
chr16:88876321-89299168	q24.3	CN Loss	422847	60	2.12766	57.8723	0.00175455	APRT*, GALNS*, TRAPPC2L, PABPN1L, LOC101927793, CBFA2T3, LOC100129697, ACSF3, LINC00304, LINC02138, CDH15, SLC22A31*, ZNF778
chr16:89805150-90354753	q24.3	CN Loss	549603	73.3333	3.90071	69.4326	0.00120753	ZNF276, FANCA**, SPIRE2, TCF25, MC1R*, TUBB3* **, SNORA119, DEF8, CENPBD1, AFG3L1P, DBNDD1, GAS8-AS1, GAS8, URAHP, PRDM7, FAM157B, FAM157C
chr18:11276607-11907531	p11.21	CN Loss	630924	0	76.5957	-76.5957	0.00172444	LINC01928, LINC01255, SLC35G4, MIR7153, GNAL, CHMP1B, MPPE1		CHMP1B, MPPE1, GNAL
chr19:8898657-9530810	p13.2	CN Loss	632153	80	8.51064	71.4894	0.00120664	ZNF558, MBD3L1, MUC16*, OR1M1*, OR7G2*, OR7G1*, OR7G3*, ZNF317, OR7D2*, OR7D4*, OR7E24*, ZNF699, ZNF559, ZNF559-ZNF177, ZNF177, ZNF266
chr8:43092874-43096675	p11.21	CN Loss	3801	80	12.766	67.234	0.00349063
*Druggable genome, ** Clinically actionable, ✢ Drug resistance
p-value: based on a two-tailed Fisher’s Exact test
IRES: intrinsec resistant
PR: partial responder

## Sheet: Supp Table 7
Supplementary Table 7A. Focal aberrations with significantly different frequencies between IRES and ARES post- and all unmatched pre-treatment liver metastases
Displaying only significant regions with a pvalue less than or equal to 0.005
Region	Cytoband Location	Event	Region Length	Freq. in IRES & ARES Post (%)	Freq. in Pre (%)	Difference	p-value	Gene Symbols	miRNAs	Positive correspondance between CNA & mRNA level	Number of matched pairs (with a post resistant lesion) displaying the same aberration difference between pre and post
chr10:69385769-69511090	q21.3	CN Gain	125321	50	7.77778	42.2222	0.00499009	CTNNA3			2
chr10:69991139-70705747	q21.3	CN Gain	714608	62.5	12.037	50.463	0.00268771	ATOH7, PBLD, HNRNPH3, RUFY2, DNA2, SLC25A16*, TET1**, SNORD98, CCAR1, STOX1, DDX50			1
chr10:70724083-70932351	q22.1	CN Gain	208268	62.5	12.7778	49.7222	0.00324517	DDX21, KIF1BP, SRGN*, VPS26A		DDX21, VPS26A	1
chr11:10520097-10715070	p15.4	CN Loss	194973	50	6.11111	43.8889	0.00267036	AMPD3*, MIR4485, MTRNR2L8*, RNF141, LYVE1, MRVI1-AS1, MRVI1			0
chr11:10876285-11863577	p15.3	CN Loss	987292	50	6.44444	43.5556	0.00313431	ZBED5, ZBED5-AS1, CSNK2A3, GALNT18, MIR4299, MIR8070, USP47*✢		ZBED5	0
chr11:11975714-12316154	p15.3	CN Loss	340440	50	7.22222	42.7778	0.00414141	USP47*✢, DKK3*, LINC02547, MIR6124, MICAL2*, MICALCL			0
chr11:14877051-15989207	p15.2	CN Loss	1112156	67.1875	9.30556	57.8819	0.00101525	PDE3B*, CYP2R1*, CALCA*, CALCB*, INSC, LOC102724957, SOX6			1
chr11:15992350-16010780	p15.2	CN Loss	18430	50	7.77778	42.2222	0.00499009	SOX6			0
chr11:17425968-17626004	p15.1	CN Loss	200036	50	7.22222	42.7778	0.00414141	ABCC8*✢, USH1C, OTOG*		USH1C	0
chr11:19251402-20106321	p15.1	CN Loss	854919	55	5.77778	49.2222	0.00140462	E2F8, NAV2-AS5, NAV2-AS4, NAV2, MIR4486, LOC100126784, MIR4694, NAV2-AS2			0
chr11:21072083-22215136	p15.1 - p14.3	CN Loss	1143053	62.5	8.88889	53.6111	0.000847641	NELL1*, ANO5			0
chr11:22232761-22234653	p14.3	CN Loss	1892	50	7.77778	42.2222	0.00499009	ANO5			1
chr11:22886475-23019540	p14.3	CN Loss	133065	62.5	13.8889	48.6111	0.00424124				0
chr11:236002-250895	p15.5	CN Loss	14893	50	7.77778	42.2222	0.00499009	SIRT3*, PSMD13		PSMD13	0
chr11:25071614-26268963	p14.3	CN Loss	1197349	62.5	13.8889	48.6111	0.00424124	LUZP2, ANO3			0
chr11:27677426-27680694	p14.1	CN Loss	3268	50	7.77778	42.2222	0.00499009	BDNF-AS, BDNF*			0
chr11:28354897-30032127	p14.1	CN Loss	1677230	62.5	12.2222	50.2778	0.00270605	METTL15, MIR8068, LINC02546, LINC01616, KCNA4*			0
chr11:2946428-3027293	p15.4	CN Loss	80865	50	7.22222	42.7778	0.00414141	SLC22A18*✢, PHLDA2, SNORA54, NAP1L4, CARS			0
chr11:3109393-3361092	p15.4	CN Loss	251699	50	6.66667	43.3333	0.00329273	OSBPL5, MRGPRG*, MRGPRG-AS1, MRGPRE*			1
chr11:31616402-31749768	p13	CN Loss	133366	50	7.77778	42.2222	0.00499009	ELP4			1
chr11:32126784-32610066	p13	CN Loss	483282	50	7.22222	42.7778	0.00414141	RCN1, SNORA88, WT1* **, WT1-AS, EIF3M		EIF3M	1
chr11:34999445-36654954	p13	CN Loss	1655509	55.5556	6.2963	49.2593	0.00215454	PDHX, LOC100507144, SNORD164, CD44*, SLC1A2*✢, PAMR1*, FJX1*, TRIM44, MIR3973, LOC101928510, LDLRAD3, COMMD9, PRR5L, TRAF6, RAG1, RAG2, C11orf74		LDLRAD3, TRIM44	0
chr11:36752078-43333684	p12	CN Loss	6581606	72.6562	17.1528	55.5035	0.00206014	LOC105376633, LOC103312105, LINC01493, LRRC4C*, LINC01499, LOC101928591, LOC100507205, HNRNPKP3, API5			1
chr11:44266427-44285200	p11.2	CN Loss	18773	50	7.22222	42.7778	0.00414141	EXT2, ALX4			0
chr11:4471276-4624426	p15.4	CN Loss	153150	50	7.22222	42.7778	0.00414141	OR52K2*, OR52K1*, OR52M1*, C11orf40, OR52I2*, OR52I1*, TRIM68*			0
chr11:45539554-45793094	p11.2	CN Loss	253540	50	7.77778	42.2222	0.00499009	CHST1*, MIR7154, LOC100507384, DKFZp779M0652			0
chr11:48347205-48347458	p11.2	CN Loss	253	37.5	2.22222	35.2778	0.00339616	OR4C3*			1
chr11:6079068-6735968	p15.4	CN Loss	656900	53.125	6.75926	46.3657	0.00262665	OR56B4*, OR52B2*, OR52W1*, C11orf42, FAM160A2, CNGA4*, CCKBR*, CAVIN3, SMPD1*✢, APBB1, HPX*, TRIM3, ARFIP2, TIMM10B, DNHD1, RRP8, ILK*, TAF10, TPP1*, DCHS1, MRPL17, GVINP1			0
chr11:7079677-7234461	p15.4	CN Loss	154784	50	7.77778	42.2222	0.00499009	NLRP14, RBMXL2			1
chr11:7488904-7713142	p15.4	CN Loss	224238	62.5	11.1111	51.3889	0.00186502	SYT9, OLFML1*, PPFIBP2, CYB5R2*, OVCH2*			0
chr11:7761383-8130491	p15.4	CN Loss	369108	50	7.77778	42.2222	0.00499009	OR5P2*, OR5P3*, OR5E1P*, LOC283299, OR10A6,* OR10A3*, NLRP10, EIF3F*, CASC23, TUB-AS1, TUB*, RIC3			0
chr12:48130257-48413814	q13.11	CN Loss	283557	62.5	9.44444	53.0556	0.0010641	RAPGEF3, SLC48A1, HDAC7*, VDR*, TMEM106C, COL2A1*			1
chr12:52631905-53204689	q13.13	CN Loss	572784	62.5	12.2222	50.2778	0.00279742	KRT7, KRT7-AS, KRT87P, KRT86, KRT81, KRT83, KRT85, KRT84, KRT82, KRT75, KRT6B, KRT6C, KRT6A, KRT5, KRT71, KRT74, KRT72, KRT73-AS1, KRT73, KRT2, KRT1, KRT77, KRT76, KRT3, KRT4			1
chr12:54117082-54433051	q13.13	CN Loss	315969	60	8.66667	51.3333	0.00170058	CALCOCO1, CISTR, HOXC13-AS, HOXC13, HOXC12, HOTAIR, HOXC11, HOXC-AS3, HOXC10, MIR196A2, HOXC-AS2, HOXC-AS1, HOXC9, HOXC8, HOXC6, HOXC5, HOXC4, MIR615			1
chr12:54449308-54565780	q13.13	CN Loss	116472	50	7.22222	42.7778	0.00414141	HOXC4, LOC100240735, FLJ12825, LOC100240734, LINC02381			1
chr12:72466985-72863538	q21.1	CN Loss	396553	62.5	13.8889	48.6111	0.00424124	TRHDE-AS1, TRHDE*			1
chr12:90147080-90471478	q21.33	CN Loss	324398	62.5	14.4444	48.0556	0.00486253	LINC02399			0
chr12:91264801-91304432	q21.33	CN Loss	39631	62.5	14.4444	48.0556	0.00486253				0
chr12:9569122-9572428	p13.31	CN Loss	3306	62.5	14.4444	48.0556	0.00486253	DDX12P			2
chr12:9578162-9660181	p13.31	CN Loss	82019	62.5	13.8889	48.6111	0.00424124	DDX12P			2
chr13:80118561-80911335	q31.1	CN Loss	792774	37.5	1.66667	35.8333	0.00240539	NDFIP2, LINC01068, LINC01038, LINC00382, LINC01080, SPRY2			1
chr14:20444158-20711598	q11.2	CN Gain	267440	37.5	2.22222	35.2778	0.00339616	OR4K15*, OR4Q2*, OR4K14*, OR4K13*, OR4L1*, OR4K17*, OR4N5*, OR11G2*, OR11H6*, OR11H7*, OR11H4*			1
chr14:21819837-22964914	q11.2	CN Gain	1145077	67.3077	11.7521	55.5556	0.00103671	SUPT16H*, SNORD9, SNORD8, CHD8, RAB2B, TOX4, METTL3, SALL2, OR10G3*, OR10G2*, OR4E2*, OR4E1*, LOC105370401		RAB2B	2
chr14:22970522-22971501	q11.2	CN Gain	979	62.5	13.8889	48.6111	0.00424124				3
chr14:23816775-23816830	q11.2	CN Gain	55	37.5	2.22222	35.2778	0.00339616	SLC22A17*			1
chr14:26915150-27065544	q12	CN Gain	150394	37.5	2.22222	35.2778	0.00339616	NOVA1			2
chr14:29236483-29837136	q12	CN Gain	600653	37.5	2.22222	35.2778	0.00339616	FOXG1, LINC01551, LINC02282			1
chr14:31029858-31917502	q12	CN Gain	887644	53.125	5.27778	47.8472	0.00136401	G2E3-AS1, G2E3, SCFD1, COCH*, LOC100506071, STRN3, MIR624, AP4S1, HECTD1, HEATR5A, LOC101927124, DTD2		SCFD1	1
chr14:34903921-36351601	q13.1	CN Gain	1447680	56.25	5.55556	50.6944	0.00118602	SPTSSA, EAPP, SNX6, CFL2, BAZ1A, IGBP1P1, SRP54-AS1, SRP54✢, FAM177A1, LOC101927178, PPP2R3C, KIAA0391, PSMA6*, NFKBIA* **, INSM2, RALGAPA1, RALGAPA1P1, SNORA101B, BRMS1L		BAZ1A, PPP2R3C	1
chr14:38063932-39414866	q21.1	CN Gain	1350934	37.5	2.22222	35.2778	0.00339616	FOXA1**, TTC6, LINC00517, SSTR1*, CLEC14A*, LINC00639, LOC105370457		SSTR1*	1
chr14:39900812-39901322	q21.1	CN Gain	510	37.5	2.22222	35.2778	0.00339616	FBXO33			1
chr14:45329853-45700371	q21.2	CN Gain	370518	50	4.44444	45.5556	0.00125427	C14orf28, LOC101927418, KLHL28*, TOGARAM1, PRPF39, SNORD127, FKBP3*, FANCM, MIS18BP1		TOGARAM1	1
chr14:50043956-51245417	q21.3	CN Gain	1201461	51.7857	6.03175	45.754	0.00221081	RPS29, LRR1, RPL36AL, MGAT2, DNAAF2, POLE2, KLHDC1, KLHDC2, NEMF, RN7SL3, ARF6, MIR6076, LINC01588, LINC01599, VCPKMT, SOS2, L2HGDH, MIR4504, DMAC2L, CDKL1*, MAP4K5*, ATL1, SAV1, NIN		LRR1, RPL36AL, L2HGDH, POLE2	1
chr14:53099612-53529900	q22.1	CN Gain	430288	50	4.44444	45.5556	0.00117913	GPR137C, ERO1A*, PSMC6, STYX*, GNPNAT1, FERMT2, DDHD1			1
chr14:55407753-56168307	q22.2 - q22.3	CN Gain	760554	50	5	45	0.00161356	WDHD1, SOCS4, MAPK1IP1L, LGALS3*, DLGAP5, FBXO34, ATG14, TBPL2, KTN1-AS1, KTN1		DLGAP5, KTN1, KTN1-AS1, LGALS3*	2
chr14:58680256-58999514	q23.1	CN Gain	319258	50	3.33333	46.6667	0.000610825	ACTR10, PSMA3*, PSMA3-AS1, LINC00216, ARID4A, TOMM20L, TIMM9, KIAA0586		ARID4A	2
chr14:64151812-65199029	q23.2 - q23.3	CN Gain	1047217	37.5	2.22222	35.2778	0.00339616	SGPP1, SYNE2, MIR548H1, ESR2*, TEX21P, MTHFD1, AKAP5, ZBTB25, ZBTB1, LOC102723809, HSPA2, PPP1R36, PLEKHG3		HSPA2, MTHFD1	1
chr14:65289907-65438657	q23.3	CN Gain	148750	37.5	2.22222	35.2778	0.00339616	SPTB, CHURC1, GPX2*, RAB15, CHURC1-FNTB			1
chr14:67309281-70242639	q23.3 - q24.2	CN Gain	2933358	37.5	2.22222	35.2778	0.00339616	GPHN, FAM71D, MPP5, ATP6V1D, EIF2S1, PLEK2, MIR5694, TMEM229B, PLEKHH1, PIGH, ARG2, VTI1B, RDH11*, RDH12*, ZFYVE26, RAD51B**, LOC100996664, ZFP36L1, ACTN1*, ACTN1-AS1, DCAF5, EXD2, GALNT16, ERH, SLC39A9, PLEKHD1, CCDC177, SUSD6, LOC100289511, SRSF5, SLC10A1*		SLC39A9, ERH, RDH11*, VTI1B, ZFP36L1	1
chr14:70713288-71572771	q24.2	CN Gain	859483	37.5	1.66667	35.8333	0.00240539	ADAM21P1, COX16, SYNJ2BP-COX16, SYNJ2BP, ADAM21*, ADAM20P1*, ADAM20*, MED6, LOC101928075, TTC9, LINC01269, MAP3K9*, PCNX1		SYNJ2BP-COX16	1
chr14:71701932-72207581	q24.2	CN Gain	505649	37.5	1.66667	35.8333	0.00240539	SNORD56B, LOC145474, SIPA1L1			1
chr14:73346593-73437303	q24.2	CN Gain	90710	37.5	1.66667	35.8333	0.00240539	DPF3, DCAF4, ZFYVE1			1
chr14:74322413-74554814	q24.3	CN Gain	232401	50	4.44444	45.5556	0.00127932	PTGR2*, ZNF410, FAM161B, COQ6*, ENTPD5, BBOF1, ALDH6A1*, LIN52		ZNF410, COQ6*	1
chr14:74666105-78347311	q24.3	CN Gain	3681206	37.5	1.66667	35.8333	0.00240539	LIN52, VSX2, ABCD4*, VRTN, SYNDIG1L, MIR4709, NPC2, ISCA2, LTBP2*, AREL1, FCF1, YLPM1, PROX2, DLST, RPS6KL1*, PGF*✢, EIF2B2, MLH3*, ACYP1, ZC2HC1C, NEK9*, TMED10*, FOS*✢, LINC01220, JDP2, BATF, LOC102724153, FLVCR2*, ERG28, TTLL5, TGFB3*, IFT43, GPATCH2L, ESRRB*, VASH1*, VASH1-AS1, ANGEL1*, LRRC74A, LINC01629, IRF2BPL, LINC02288, LINC02289, CIPC, ZDHHC22, TMEM63C, MIR1260A, NGB, POMT2, GSTZ1*, TM…		ISCA2, PGF*✢, RPS6KL1*, SPTLC2	1
chr14:80669039-81993140	q31.1	CN Gain	1324101	37.5	1.66667	35.8333	0.00240539	DIO2*, DIO2-AS1, CEP128, TSHR* **, GTF2A1, SNORA79, LOC101928504, STON2, LINC02308, SEL1L			1
chr14:88402444-91847870	q31.3	CN Gain	3445426	37.5	1.66667	35.8333	0.00240539	GALC*, GPR65*, LOC101928791, LINC01146, KCNK10*, SPATA7, PTPN21*, ZC3H14, EML5, TTC8, FOXN3, FOXN3-AS1, FOXN3-AS2, EFCAB11, TDP1*, KCNK13*, PSMC1*, NRDE2, CALM1*, LINC02317, LINC00642, LOC105370619, LOC101928909, TTC7B, LOC105370622, RPS6KA5*, SNORA11B, DGLUCY, GPR68*, CCDC88C		EML5, KCNK10*, CALM1*, EFCAB11, TDP1*	1
chr14:92628146-93806430	q32.12	CN Gain	1178284	37.5	2.22222	35.2778	0.00339616	CPSF2, SLC24A4, RIN3, LGMN*, GOLGA5, LINC02287, CHGA*, ITPK1, ITPK1-AS1, MOAP1, TMEM251, GON7, UBR7, BTBD7, UNC79		LGMN*	1
chr18:117137-775178	p11.32	CN Gain	658041	50	3.33333	46.6667	0.000610825	ROCK1P1, USP14*, THOC1, COLEC12, LINC01925, CETN1, CLUL1*, TYMSOS, TYMS*✢, ENOSF1, YES1* **		ROCK1P1, TYMSOS, ENOSF1, THOC1, TYMS*✢, USP14*	2
chr19:14499062-14698821	p13.12	CN Gain	199759	62.5	13.3333	49.1667	0.00361995	ADGRE5*, DDX39A, PKN1*, PTGER1*, GIPC1, DNAJB1, MIR639, TECR, NDUFB7, CLEC17A		GIPC1, TECR	1
chr20:37667674-39617073	q12	CN Loss	1949399	37.5	1.11111	36.3889	0.0016484	DHX35, LINC01734, LINC01370, MAFB, SNORD154, LOC100128988			0
chr20:46351178-47241995	q13.12 - q13.13	CN Loss	890817	37.5	2.22222	35.2778	0.00339616	SULF2*, LINC01523, LINC01522, LINC00494, PREX1			1
chr20:46602519-47241995	q13.13	CN Gain	639476	37.5	85.5556	-48.0556	0.00486253	LINC01523, LINC01522, LINC00494, PREX1			0
chr20:53247925-54456495	q13.2	CN Loss	1208570	37.5	1.11111	36.3889	0.00141462	DOK5, LINC01441, LINC01440			1
chr20:58646921-60236296	q13.33	CN Loss	1589375	37.5	1.66667	35.8333	0.00240539	C20orf197, LOC729296, MIR646HG, MIR646, LOC101928048, MIR4533, MIR548AG2, LINC01718, CDH4			0
chr20:61509479-61959453	q13.33	CN Loss	449974	37.5	1.11111	36.3889	0.00172632	SNORA117, DIDO1, GID8, SLC17A9*, BHLHE23, LINC00029, LINC01056, LINC01749, HAR1B, HAR1A, MIR124-3, YTHDF1, BIRC7*, MIR3196, NKAIN4, FLJ16779, ARFGAP1, MIR4326, COL20A1*		ARFGAP1, YTHDF1	0
chr20:62836912-63025520	q13.33	CN Loss	188608	37.5	0	37.5	0.000368189	MYT1*, PCMTD2, LINC00266-1			1
chr22:16365583-16483678	q11.1	CN Loss	118095	0	56.6667	-56.6667	0.00201313	OR11H1*			0
chr3:56468662-56468807	p14.3	CN Gain	145	37.5	2.22222	35.2778	0.00339616	ERC2			0
chr3:57305273-57882740	p14.3	CN Gain	577467	50	7.22222	42.7778	0.00414141	APPL1, LOC105377102, ASB14, DNAH12, ARF4, ARF4-AS1, PDE12*, DENND6A, DENND6A-DT, SLMAP			1
chr3:57911652-57932031	p14.3	CN Gain	20379	50	7.77778	42.2222	0.00499009	SLMAP			1
chr7:66811647-70151582	q11.21	CN Loss	3339935	50	5.33333	44.6667	0.0019494	LOC102723427, LOC100507468, AUTS2			1
chr7:84758109-86273671	q21.11	CN Loss	1515562	50	4.44444	45.5556	0.00117913	LINC00972, GRM3*			0
chr8:57960304-57978138	q12.1	CN Loss	17834	37.5	2.22222	35.2778	0.00339616				1
chr8:59213535-59250007	q12.1	CN Loss	36472	37.5	2.22222	35.2778	0.00339616				1
chr8:59733685-61484540	q12.1	CN Loss	1750855	37.5	1.48148	36.0185	0.00207513	TOX, LOC100505501, CA8*, LINC01301, RAB2A			1
chr8:76477553-77616288	q21.11	CN Loss	1138735	37.5	1.66667	35.8333	0.00240539	HNF4G*, LINC01111, ZFHX4-AS1, ZFHX4			1
*Druggable genome, ** Clinically actionable, ✢ Drug resistance
p-value: based on a two-tailed Fisher’s Exact test
IRES: intrinsec resistant
ARES: acquired resistant
Supplementary Table 7B. Focal aberrations with significantly different frequencies between PR post- and all unmatcehd pre-treatment liver metastases
Region	Cytoband Location	Event	Region Length	Freq. in PR Post (%)	Freq. in Pre (%)	Difference	p-value	Gene Symbols	miRNAs	Positive correspondance between CNA & mRNA level
chr1:1416983-1543652	p36.33	CN Gain	126669	40	3.40909	36.5909	0.00188783	ATAD3B, ATAD3A, TMEM240, SSU72, FNDC10, LOC105378586
chr1:144162075-144168332	q21.1	CN Gain	6257	60	15.9091	44.0909	0.00439661	NBPF20, NBPF19
chr1:461089-1228238	p36.33	CN Gain	767149	43	2.95455	40.0455	0.00135292	LOC101928626, OR4F16*, OR4F29*, OR4F3*, LOC100133331, LOC100288069, FAM87B, LINC00115, LINC01128, FAM41C, LINC02593, SAMD11, NOC2L, KLHL17*, PLEKHN1, PERM1, HES4, ISG15*, AGRN*, LOC100288175, RNF223, C1orf159, LINC01342, MIR200B, MIR200A, MIR429, TTLL10, TNFRSF18*, TNFRSF4*, SDF4, B3GALT6, C1QTNF12, UBE2J2, SCNN1D*, ACAP3	hsa-mir-200b, hsa-mir-200a, hsa-mir-429
*Druggable genome
p-value: based on a two-tailed Fisher’s Exact test
PR: partial responder

## Sheet: Supp Table 8
Supplementary Table 8. Copy number variation significantly associated with progression-free survival in 94 pre-treatment CRC liver metastases
Displaying only significant regions with a pvalue less than or equal to 0.005
Region	Event	Length	Number of samples with the event	Median PFS (months) with the event	Number of samples without the event	Median PFS (months) without the event	pp-value	Gene Symbols	Positive correspondance between CNA & mRNA level	miRNAs	Sveen et al., Cohort (45 liver metastasis samples)	QCROC-01 cohort (44 primary samples)	CAIRO2 cohort (133 primary samples)
chr1:56580736-57207743	CN Gain	627011	4	2.35	90	11	0.0013	LINC01767, PLPP3, LOC101929935, PRKAA2, FYB2				Yes
chr10:0-708681	CN Loss	708681	16.5	5.8	77.5	11.9	0.00255	TUBB8*, ZMYND11, MIR7641-2, DIP2C, LOC101930421, MIR5699, PRR26
chr10:1178152-1233792	CN Loss	55643	17.3333	5.6	76.6667	11.2	0.0036	WDR37, LINC00200, ADARB2	WDR37
chr10:15879174-17114677	CN Loss	1235507	15.25	5.9	78.75	12.15	0.003125	MINDY3, PTER, C1QL3, RSU1, CUBN
chr10:21071314-21414702	CN Loss	343389	12	5.5	82	11.2	0.005	NEBL, C10orf113
chr10:22887094-23009283	CN Loss	122190	12	5.4	82	11.2	0.0039	PIP4K2A
chr10:29746822-30303576	CN Loss	556755	12	5.5	82	11.2	0.005	SVIL-AS1, MIR604, SVIL, MIR938, JCAD		hsa-mir-604, hsa-mir-938	Yes
chr10:3199974-3819596	CN Loss	619623	17	5.9	77	11.2	0.005	PITRM1*, LOC101927880, LOC105376360, KLF6
chr10:48390704-48738390	CN Loss	347687	26	5.6	68	12.7	0.005	RBP3*, GDF2*, GDF10*, PTPN20*
chr10:54171352-55438570	CN Loss	1267219	23	5.9	71	12.6	0.0035	LINC01468, LOC105378305, MBL2*
chr10:59859931-59914922	CN Loss	54992	27	5.9	67	12.6	0.0042
chr10:6157742-7394447	CN Loss	1236707	12	5.5	82	11.2	0.005	RBM17, PFKFB3, MIR3155B, MIR3155A, LOC399715, LOC399716, PRKCQ*, PRKCQ-AS1, LOC101928150, MIR4454, LINP1, LINC00706, LINC00707, SNORD129, SFMBT2		hsa-mir-3155
chr10:8097249-8100621	CN Loss	3373	12	5.5	82	11.2	0.0042	GATA3* **
chr10:8204175-8204887	CN Loss	713	20	5.9	74	12.6	0.0048
chr11:12281514-12283924	CN Loss	2411	11	4.8	83	11.2	0.0041	MICAL2*
chr11:12587695-13414472	CN Loss	826779	11.5	5.9	82.5	11.7	0.00385	TEAD1, LINC00958, RASSF10, ARNTL, BTBD10	RASSF10
chr11:14936787-15992350	CN Loss	1055567	13	5.775	81	11.7	0.003	CALCA*, CALCB*, INSC, LOC102724957, SOX6, MIR6073
chr11:17796422-17953425	CN Loss	157005	12.5	5.85	81.5	11.7	0.00305	KCNC1*✢, SERGEF
chr11:18359495-18636042	CN Loss	276549	6.5	5.25	87.5	11.2	0.0041	GTF2H1, LDHA*✢, LDHC, LDHAL6A, TSG101*, UEVLD, SPTY2D1OS, SPTY2D1		hsa-mir-3159
chr11:21072083-22214931	CN Loss	1142849	13	5.7	81	11.2	0.0034	NELL1*, ANO5
chr11:250895-293274	CN Loss	42380	12	5.5	82	11.2	0.004	PSMD13, NLRP6, ATHL1
chr11:26529560-26538339	CN Loss	8780	11	5.7	83	11.7	0.0035	ANO3
chr11:27330205-27427553	CN Loss	97349	11	5.7	83	11.7	0.0034	CCDC34, LGR4*
chr11:28354642-30032946	CN Loss	1678309	15	5.92	79	11.88	0.00168	METTL15, MIR8068, LINC02546, LINC01616, KCNA4
chr11:2982390-3000376	CN Loss	17987	11	5.5	83	11.7	0.0029	SNORA54, NAP1L4
chr11:3000376-3052650	CN Loss	52275	10	5.5	84	11.2	0.005	NAP1L4, CARS, CARS-AS1	CARS
chr11:30032946-30844553	CN Loss	811615	16.25	5.9375	77.75	11.8625	0.00155	KCNA4*, FSHB*, ARL14EP, MPPED2
chr11:31808567-32235022	CN Loss	426460	11.6	5.64	82.4	11.5	0.00266	PAX6, PAUPAR, PAX6-AS1, LOC100506675, RCN1, SNORA88
chr11:32531176-32605387	CN Loss	74212	10	5.6	84	11.7	0.0031	EIF3M
chr11:32611745-32955686	CN Loss	343945	8	5.375	86	11.575	0.0016	EIF3M, CCDC73, PRRG4, QSER1
chr11:36654954-36658752	CN Loss	3799	12	5.7	82	11.7	0.0048	C11orf74
chr11:43262939-43272947	CN Loss	10009	17	5.9	77	11.7	0.0038
chr11:55711525-55735068	CN Loss	23544	13	8.7	81	11.7	0.0046	OR10AG1*
chr11:5968554-6023786	CN Loss	55233	13	4.8	81	11.2	0.0013	OR56A3*, OR56A5*✢, OR52L1*, OR56A4*
chr11:6079068-6181914	CN Loss	102847	11	4.8	83	11.2	0.005	OR56B4*
chr11:7488497-7713142	CN Loss	224646	14	5.7	80	11.7	0.0043	SYT9, OLFML1*, PPFIBP2, CYB5R2*, OVCH2*	PPFIBP2			Yes
chr11:90001749-90004806	CN Loss	3058	19	6.6	75	12.6	0.0026	DISC1FP1
chr11:90133817-91978963	CN Loss	1845148	21.5	6.25	72.5	12.6	0.0038	MIR4490, DISC1FP1, MIR1261		hsa-mir-1261
chr12:126146844-126158719	CN Loss	11876	17	5.9	77	11.7	0.0043	TMEM132B
chr12:129028524-129285869	CN Loss	257351	18.5	5.9	75.5	11.7	0.0029	TMEM132C, SLC15A4*
chr12:17826169-18235203	CN Loss	409035	16	5.9	78	11.7	0.0043	MIR3974, RERGL
chr12:22995406-23716253	CN Loss	720848	11	5.7	83	11.7	0.0034	LOC101928441, SOX5
chr12:29306848-29425147	CN Loss	118300	8	5.7	86	11.2	0.0042	FAR2
chr12:34506544-34509224	CN Loss	2681	10	5.6	84	11.2	0.0039
chr12:34651989-35800000	CN Loss	1148012	5	5.6	89	11.2	0.0045
chr12:38316283-39584189	CN Loss	1267911	13.8	5.82	80.2	11.7	0.00332	ALG10B, CPNE8
chr13:53050179-53625691	CN Loss	575514	3.5	2.8	90.5	10.8	0.0038	CKAP2, TPTE2P3, HNRNPA1L2, SUGT1, CNMD*, MIR759, PCDH8, OLFM4*		hsa-mir-759		Yes
chr14:106788586-106805257	CN Loss	16673	39.5	7.6	54.5	13	0.00435
chr14:30099946-30504760	CN Loss	404816	38.5	8.7	55.5	13	0.00265	PRKD1*✢
chr14:38791620-39383920	CN Loss	592304	34.5	8.675	59.5	13.075	0.003625	LINC00639, LOC105370457			Yes
chr14:44974104-45329853	CN Loss	355753	40	8.625	54	13.225	0.0011	FSCB, LOC105370473, LINC02302			Yes
chr15:23183091-23326246	CN Gain	143156	10	5.4	84	11.2	0.0038	WHAMMP3, GOLGA8IP, HERC2P2
chr15:23444207-23685582	CN Gain	241376	10	5.4	84	11.2	0.0038	GOLGA8EP, GOLGA6L22, GOLGA8S, GOLGA6L2
chr15:24925904-26166753	CN Gain	1240851	6.5	5.4	87.5	11.2	0.0017	NPAP1, SNRPN, SNURF, SNORD107, PWARSN, SNORD64, PWAR5, SNORD108, PWAR6, SNHG14, SNORD109A, SNORD109B, SNORD116-1, SNORD116-2, SNORD116-3, SNORD116-9, SNORD116-4, SNORD116-5, SNORD116-7, SNORD116-6, SNORD116-8, SNORD116-10, SNORD116-11, SNORD116-12, SNORD116-13, SNORD116-14, SNORD116-15, SNORD116-16, SNORD116-17, SNORD116-19, SNORD116-18, SNORD116-20, SNORD116-21, SNORD116-22, SNORD116-23, SNORD11…					Yes
chr16:34987823-35026963	CN Loss	39141	14	5.6	80	11.7	0.0047	LINC02167
chr16:59985636-61760998	CN Loss	1775372	20	5.9	74	12.61	0.00384	LINC02141, LOC729159, MIR4426, CDH8			Yes		Yes
chr16:66378741-66413202	CN Loss	34462	16	5.6	78	11.2	0.0034	CDH5*	CDH5*
chr17:31268502-31352878	CN Loss	84378	20	5.9	74	12.6	0.0046	TMEM98, SPACA3*, ASIC2*			Yes
chr17:32484229-33259388	CN Loss	775163	20.25	5.9	73.75	12.65	0.00315	LINC01989, CCL2*✢, CCL7*, CCL11*, CCL8*, CCL13*, CCL1*, C17orf102, TMEM132E, CCT6B				Yes	Yes
chr17:70471696-71450970	CN Loss	979279	23.6	6.02	70.4	12.74	0.00282	LINC00673, LINC00511, SLC39A11, SSTR2*, COG1, FAM104A, C17orf80, CPSF4L, CDC42EP4, SDK2	LINC00511, SLC39A11, C17orf80, SDK2		Yes		Yes
chr17:76105437-76435954	CN Loss	330519	20.5	6	73.5	12.7	0.0029	TNRC6C-AS1, TMC6, TMC8, C17orf99*, SYNGR2, TK1*, AFMID, BIRC5*, TMEM235, LINC01993, SOCS3, LOC101928674, PGS1, DNAH17	AFMID		Yes		Yes
chr17:76482444-76607078	CN Loss	124635	21	6.1	73	12.7	0.0032	DNAH17-AS1, DNAH17					Yes
chr18:11276607-11907531	CN Gain	630925	7	4.8	87	11.2	0.0047	LINC01928, LINC01255, SLC35G4, MIR7153, GNAL, CHMP1B, MPPE1					Yes
chr18:19995824-20619893	CN Gain	624070	4	3.7	90	10.4	0.0042	CTAGE1, LOC101927571, MIR4741, RBBP8
chr18:21323064-22156438	CN Gain	833377	4	3.7	90	10.4	0.0042	LAMA3*, TTC39C-AS1, TTC39C, CABYR, OSBPL1A, MIR320C2, IMPACT, HRH4*		hsa-mir-320c-2
chr18:2538018-2905011	CN Gain	366994	5	4.9	89	11.2	0.0041	METTL4, NDC80, CBX3P2, SMCHD1*, EMILIN2*
chr18:2946542-3868752	CN Gain	922211	5	4.9	89	11.2	0.0041	LOC727896, LPIN2, MYOM1, MYL12A, LOC104968399, MYL12B, LINC01895, TGIF1✢, GAPLINC, DLGAP1-AS1, DLGAP1-AS2, DLGAP1
chr18:44551516-44555545	CN Gain	4030	4	3.7	90	11.2	0.0024	ELOA3B, ELOA3C, ELOA3, KATNAL2
chr18:8727494-10053942	CN Gain	1326452	6.25	4.8	87.75	11.2	0.00375	MTCL1, NDUFV2, NDUFV2-AS1, ANKRD12, TWSG1*, RALBP1, PPP4R1, PPP4R1-AS1, RAB31, TXNDC2*, VAPA
chr19:10306960-10688838	CN Gain	381882	18	5.9	76	12.6	0.003	S1PR2*, MIR4322, MRPL4, ICAM1*✢, ICAM4*, ICAM5, ZGLP1, FDX2, RAVER1, ICAM3*, TYK2*, CDC37, MIR1181, PDE4A*✢, KEAP1* **, S1PR5*, ATG4D*, MIR1238, KRI1, CDKN2D, AP1M2	ICAM3*	hsa-mir-4322, hsa-mir-1181, hsa-mir-1238
chr19:10943655-11464964	CN Gain	521312	17.6667	5.9	76.3333	12.6	0.0025	DNM2, TMED1*, C19orf38, CARM1*, YIPF2, TIMM29, SMARCA4**, LDLR*, MIR6886, SPC24, KANK2, LOC105372273, DOCK6, ANGPTL8, TSPAN16, RAB3D, TMEM205, CCDC159	DNM2, TMEM205		Yes
chr19:11664471-14231242	CN Gain	2566785	18.5	5.9	75.5	12.65	0.00204286	ELOF1, ACP5*, ZNF627, ZNF833P, ZNF823, ZNF441, ZNF491, ZNF440, ZNF439, ZNF69, ZNF700, ZNF763, ZNF433-AS1, ZNF433, ZNF878, ZNF844, ZNF788P, ZNF20, ZNF625-ZNF20, ZNF625, ZNF136, LOC100289333, ZNF44, ZNF563, ZNF442, ZNF799, ZNF443, ZNF709, ZNF564, ZNF490, ZNF791, MAN2B1*, WDR83OS, WDR83, DHPS, GNG14, FBXW9, SNORD135, TNPO2, SNORD41, TRIR, ASNA1, BEST2, HOOK2, MIR5684, JUNB✢, PRDX2, RNASEH2A, RTBDN, …	ELOF1, FARSA, GADD45GIP1, CACNA1A*, RNASEH2A	hsa-mir-24-2, hsa-mir-27a, hsa-mir-23a, hsa-mir-181c, hsa-mir-181d	Yes
chr19:16146338-16528848	CN Gain	382515	13.4	5.72	80.6	12.06	0.00262	LINC00905, LINC01855, TPM4, RAB8A, HSH2D, CIB3, FAM32A, AP1M1, KLF2, EPS15L1			Yes
chr19:16560864-18697229	CN Gain	2136373	18.625	5.9	75.375	12.5	0.0021	EPS15L1, CALR3, C19orf44, CHERP, SLC35E1, MED26, SMIM7, TMEM38A, NWD1, SIN3B, F2RL3*, CPAMD8*, HAUS8, SNORA118, MYO9B, USE1, OCEL1, NR2F6*, USHBP1, BABAM1, ANKLE1, ABHD8, MRPL34, DDA1, ANO8, GTPBP3, PLVAP, BST2*, BISPR, MVB12A, TMEM221, NXNL1, SLC27A1*, LOC100507551, PGLS, FAM129C, COLGALT1, UNC13A, MAP1S, FCHO1, B3GNT3, INSL3*, JAK3* **, RPL18A✢, SNORA68, SLC5A5*, CCDC124, KCNN1*, ARRDC2, IL12RB…	MRPL34, LOC729966, LSM4, DL491652, FKBP8*, ISYNA1, MPV17L2	hsa-mir-3188, hsa-mir-3189
chr19:30091261-30245112	CN Loss	153853	9.5	5.9	84.5	11.7	0.0048	POP4, PLEKHF1, C19orf12
chr19:32795045-32830909	CN Loss	35865	7	5.6	87	11.7	0.0048
chr19:51217355-51464844	CN Loss	247490	11	5.6	83	11.7	0.0029	SHANK1, CLEC11A*, GPR32*, LOC105372440, ACP4, SNORD88B, SNORD88A, C19orf48, SNORD88C, LINC01869, KLK1*, KLK15*, LOC105372441, KLK3*, KLK2*, KLKP1*, KLK4*, KLK5*, KLK6*
chr19:52516895-52518332	CN Loss	1438	10	5.4	84	11.7	0.0049	ZNF614
chr19:55042722-55174672	CN Loss	131952	11.5	5.5	82.5	11.7	0.00335	KIR3DX1, LILRA2*, LILRA1*, LILRB1*, MIR8061, LILRB4*
chr2:103433161-103433575	CN Loss	415	5	4.9	89	11.2	0.005	TMEM182
chr2:105472295-105881861	CN Loss	409568	5.5	5.5	88.5	11.2	0.0031	POU3F3, LINC01159, LOC102724691, MRPS9, UTAT33, LINC01918, GPR45*, TGFBRAP1
chr2:118572428-119992698	CN Loss	1420276	5.83333	5.4	88.1667	11.2	0.00366667	DDX18, CCDC93, INSIG2, LOC100506797, LOC101927709, EN1, MARCO*, C1QL2*, STEAP3				Yes
chr2:153837792-154334940	CN Loss	497149	7	5.5	87	11.2	0.0042	RPRM
chr2:155309494-155780210	CN Loss	470717	7	5.5	87	11.2	0.0042	GALNT13, LOC100144595, KCNJ3*
chr2:157182808-157352793	CN Loss	169986	6	5.5	88	11.2	0.0043	NR4A2*, FLJ46875, GPD2*
chr2:196477190-196484660	CN Loss	7471	6	5.6	88	11.2	0.0039
chr2:217724704-218654315	CN Loss	929612	8	5.6	86	11.2	0.0042	TNP1, LOC105373876, LINC01921, DIRC3-AS1, DIRC3
chr2:240033431-240101132	CN Loss	67702	11	5.9	83	11.2	0.003	HDAC4*✢
chr2:240700483-240722521	CN Loss	22039	12	5.9	82	11.2	0.0018	LOC150935
chr2:241935818-242021059	CN Loss	85242	6	3.4	88	10.4	0.0044	SNED1, MTERF4
chr3:101044289-101541189	CN Gain	496904	15.5	5.9	78.5	11.925	0.00365	SENP7*, FAM172BP, TRMT10C, PCNP, ZBTB11, ZBTB11-AS1, RPL24, PDCL3P4, CEP97, NXPE3	TRMT10C, CEP97
chr3:101620220-101971435	CN Gain	351216	13	5.9	81	11.7	0.0026	LINC02085, LOC101929411
chr3:111693729-111694953	CN Gain	1225	12	5.7	82	11.7	0.0046	PHLDB2	PHLDB2
chr3:113164261-113440923	CN Gain	276664	17	5.9	77	12.6	0.0047	SPICE1, SIDT1, MIR4446, USF3, NAA50	NAA50		Yes
chr3:113683259-113786793	CN Gain	103536	16	5.7	78	12.6	0.0041	CCDC191, QTRT2
chr3:141621010-142269154	CN Gain	648145	23	5.9	71	12.6	0.005	ATP1B3*, TFDP2, GK5, XRN1, ATR* **✢
chr3:182469015-183663553	CN Gain	1194547	21.4444	5.9	72.5556	12	0.00284444	ATP11B, DCUN1D1**, MCCC1, LAMP3*, B3GNT5, MCF2L2, LINC00888, SNORA63D, SNORA63E, KLHL6* **, KLHL6-AS1, KLHL24*, YEATS2, YEATS2-AS1, MAP6D1, PARL*, ABCC5*	LAMP3*, B3GNT5, ABCC5*, AX747114, KLHL24*
chr3:184144679-185951224	CN Gain	1806551	20.8333	5.91667	73.1667	12.15	0.0037	LINC02054, LINC01840, EPHB3*, MAGEF1, LINC02069, VPS8, C3orf70, EHHADH-AS1, EHHADH, MIR5588, MAP3K13* **, TMEM41A, LIPH*, SENP2*, IGF2BP2-AS1, IGF2BP2, MIR548AQ, TRA2B, NMRAL2P, ETV5**, DGKG	MAGEF1, VPS8, LIPH*, IGF2BP2, SENP2*, ETV5**, LOC344887		Yes
chr3:186794689-186891851	CN Gain	97163	21	5.9	73	12.6	0.004	ST6GAL1*, RPL39L
chr3:188386795-188426918	CN Gain	40125	18	5.9	76	11.7	0.005	LPP, MIR28	LPP	hsa-mir-28
chr3:190064018-190367666	CN Gain	303649	17	5.9	77	11.7	0.0048	CLDN16, TMEM207, IL1RAP*
chr3:192514932-193427077	CN Gain	912148	17.6667	5.9	76.3333	11.7	0.00446667	MB21D2, MGC2889, HRASLS, ATP13A5-AS1, ATP13A5*, ATP13A4*, ATP13A4-AS1, OPA1-AS1, OPA1	OPA1		Yes
chr3:193837315-194484112	CN Gain	646802	19.2	5.9	74.8	12.42	0.0024	HES1, LINC02036, LINC02037, LINC00887, CPN2*, LRRC15, GP5*, ATP13A3*, LINC00884, TMEM44-AS1, TMEM44, LSG1, FAM43A, LINC01968	ATP13A3*, LSG1, TMEM44, TMEM44-AS1, LINC00884		Yes
chr3:194789439-195298756	CN Gain	509321	20.25	5.9	73.75	12.6	0.000925	XXYLT1-AS1, MIR3137, XXYLT1-AS2, XXYLT1, ACAP2, PPP1R2, APOD*✢	ACAP2	hsa-mir-3137	Yes
chr3:195776850-196674492	CN Gain	897653	21.1818	5.91818	72.8182	12.6455	0.00192727	TFRC*✢, LINC00885, ZDHHC19, SLC51A, PCYT1A, TCTEX1D2, TM4SF19-AS1, TM4SF19-TCTEX1D2, TM4SF19, UBXN7, UBXN7-AS1, RNF168, SMCO1, WDR53, FBXO45*, LINC01063, NRROS, CEP19, PIGX, PAK2*, SENP5*, NCBP2, NCBP2-AS1, NCBP2-AS2, PIGZ	TFRC*+, UBXN7, FBXO45*, WDR53, NCBP2, PIGZ
chr3:196874630-197766496	CN Gain	891872	18.8333	5.9	75.1667	12.45	0.00228333	DLG1, MIR4797, DLG1-AS1, LINC02012, BDH1*, LOC220729, RUBCN, MIR922, FYTTD1, LRCH3, IQCG, RPL35A, LMLN*, LMLN-AS1	DLG1, LOC220729, FYTTD1, LRCH3, LMLN*	hsa-mir-922	Yes
chr3:197804100-198022430	CN Gain	218331	17	5.9	77	11.7	0.0047	ANKRD18DP, FAM157B, FAM157A
chr3:25635094-25904522	CN Gain	269429	8	5.7	86	11.7	0.0046	RARB*, TOP2B*, MIR4442, NGLY1, OXSM, LINC00692
chr3:4680922-5214252	CN Gain	533331	8	5.9	86	11.2	0.0037	ITPR1*, EGOT, BHLHE40-AS1, BHLHE40, ARL8B
chr3:56599255-56651460	CN Gain	52206	6	4.9	88	11.2	0.004	CCDC66
chr3:57882740-57911652	CN Gain	28913	10	5.7	84	11.7	0.0027	SLMAP
chr3:58106331-58109095	CN Gain	2765	7	5.7	87	11.2	0.0047	FLNB
chr3:63816791-64197828	CN Gain	381039	4.5	2.2	89.5	11.2	0.00295	C3orf49, THOC7, THOC7-AS1, SCAANT1, ATXN7, PSMD6-AS2, PSMD6, LINC00994, PRICKLE2-AS1, PRICKLE2-AS2, PRICKLE2, PRICKLE2-AS3
chr3:69359315-70043823	CN Gain	684511	6	5.13333	88	11.3667	0.000866667	FRMD4B, MITF * **
chr3:70963015-71832439	CN Gain	869425	5	4.9	89	11.2	0.0015	FOXP1**, FOXP1-AS1, MIR1284, EIF4E3, GPR27*, PROK2*		hsa-mir-1284
chr3:72423821-72821661	CN Gain	397841	6	4.9	88	11.2	0.0009	RYBP* **, LOC105377162, SHQ1**
chr3:73159727-73433332	CN Gain	273607	5.5	5.7	88.5	11.2	0.00355	PDZRN3
chr3:88206597-88403615	CN Gain	197020	4.5	2.2	89.5	10.8	0.0019	C3orf38
chr3:89144877-89531090	CN Gain	386215	4	2.2	90	10.4	0.0032	EPHA3* **
chr3:93593119-93595783	CN Gain	2665	5	3.9	89	11.2	0.004	PROS1*
chr3:98584358-99441016	CN Gain	856659	11	5.7	83	11.7	0.0035	DCBLD2, COL8A1*, MIR548G
chr6:32945047-33139514	CN Loss	194468	12	5.4	82	11.2	0.004	BRD2*, HLA-DOA, HLA-DPA1*, HLA-DPB1*, HLA-DPB2, HCG24, COL11A2*
chr7:45225066-45905705	CN Loss	680640	6	4.9	88	11.2	0.0026	ADCY1*✢, SEPT7P2, LOC730234
chr7:51455465-53923226	CN Loss	2467762	6	5.7	88	11.2	0.0045	POM121L12, LINC01446
chr8:10102731-10187334	CN Gain	84604	3	2.2	91	10.4	0.0044	MSRA
chr8:11710622-13133743	CN Gain	1423125	5	3.325	89	11.2	0.002375	CTSB*, DEFB136, DEFB135, DEFB134, DEFB130A, DEFB130B, ZNF705D, LOC392196, USP17L7, FAM66D, USP17L2*, FAM90A2P, FAM86B1, FAM86B2, FAM85A, LOC649352, FAM66A, DEFB109A, FAM90A25P, LOC100506990, LOC729732, MIR5692A1, MIR5692A2, LONRF1, MIR3926-1, MIR3926-2, LOC340357, LINC00681, TRMT9B, DLC1
chr8:1443293-2024622	CN Gain	581330	3	2.2	91	10.4	0.0044	DLGAP2, DLGAP2-AS1, LOC101927752, CLN8, MIR3674, MIR596, ARHGEF10, LOC101928058, KBTBD11-OT1, KBTBD11*, MYOM2		hsa-mir-596
chr8:15414078-16796079	CN Gain	1382002	4	2.8	90	11.2	0.0013	TUSC3*, MSR1*
chr8:21549458-21949608	CN Gain	400152	4.5	2.95	89.5	11.2	0.0028	GFRA2, DOK2, XPO7, NPM2, FGF17*, DMTN, FAM160B2
chr8:22456152-24191113	CN Gain	1734962	4	2.2	90	11.2	0.0012	C8orf58, CCAR2, BIN3-IT1, BIN3, EGR3, PEBP4*, LOC101929237, RHOBTB2, TNFRSF10B*, LOC286059, LOC254896, TNFRSF10C*, TNFRSF10D*, TNFRSF10A*, LOC389641, CHMP7, R3HCC1, LOXL2*, LOC100507156, ENTPD4, SLC25A37*, NKX3-1**✢, NKX2-6, STC1*, ADAM28*, LOC101929294
chr8:25337487-26221283	CN Gain	883797	4	2.2	90	11.2	0.0012	CDCA2, EBF2, PPP2R2A*✢
chr8:27142372-28366199	CN Gain	1223829	3.5	2.2	90.5	10.8	0.0028	TRIM35*, PTK2B*✢, MIR6842, CHRNA2*, EPHX2*, CLU*, MIR6843, SCARA3, MIR3622A, MIR3622B, CCDC25, ESCO2, PBK*, MIR4287, SCARA5*, NUGGC, ELP3, PNOC*, ZNF395, FBXO16, MIR4288, FZD3		hsa-mir-4287, hsa-mir-4288
chr8:28431045-31031077	CN Gain	2600044	5.66667	3.925	88.3333	11.2	0.00135	FZD3*✢, EXTL3-AS1, EXTL3, INTS9, HMBOX1, KIF13B, DUSP4*, LINC00589, LINC02099, LOC101929470, LINC02209, MIR3148, SARAF*, LEPROTL1, MBOAT4*, DCTN6, RBPMS-AS1, RBPMS, GTF2E2, SMIM18, GSR*, UBXN8, PPP2CB, TEX15, PURG, WRN		hsa-mir-3148		Yes	Yes
chr8:46854131-46859165	CN Loss	5036	3.5	2.8	90.5	10.8	0.0022
chr8:46910619-47075480	CN Loss	164863	8.5	5.5	85.5	11.2	0.0027
chr8:50765940-52183824	CN Loss	1417885	10	5.6	84	11.2	0.0028	SNTG1			Yes
chr8:52245917-55060393	CN Loss	2814484	5.25	4.3125	88.75	11.1	0.0019	PXDNL*, PCMTD1, ST18, LOC101929341, ALKAL1, RB1CC1, NPBWR1*, OPRK1*, LOC100507516, ATP6V1H, RGS20, TCEA1, LYPLA1, MRPL15
chr8:65217320-66462083	CN Loss	1244766	5	4.83333	89	11.2	0.00253333	LOC102724623, MIR124-2, MIR124-2HG, LOC401463, BHLHE22, CYP7B1*, LINC00251, LINC01299		hsa-mir-124-2	Yes
chr8:8749579-8876414	CN Gain	126836	4	2.2	90	11.2	0.0012	MFHAS1, ERI1
chr9:0-30168	CN Loss	30169	9	5.9	85	12.6	0.0032	DDX11L5, WASHC1, MIR1302-2, MIR1302-9, MIR1302-10, MIR1302-11		hsa-mir-1302-9
chr9:43615225-43624792	CN Loss	9568	21	6	73	12.7	0.0043	FAM74A7, SPATA31A6
chr9:70797114-70912715	CN Loss	115603	13.5	6	80.5	12.15	0.004	CBWD5, CBWD3	CBWD3
chr9:70913980-70999328	CN Loss	85349	12	6	82	12.6	0.0027	CBWD3, FOXD4L3, PGM5-AS1, PGM5
chr9:70999457-70999626	CN Loss	170	12	6	82	12.6	0.0024	PGM5
chr9:75785184-77257403	CN Loss	1472225	14.8333	5.95	79.1667	12.3	0.00238333	ANXA1*✢, LOC101927358, RORB-AS1, RORB*					Yes
chr9:90322898-90473813	CN Loss	150916	18	7.3	76	12.6	0.004	DAPK1*, CTSL*, CTSL3P*, CTSLP8, LOC392364
chr9:90499502-90503519	CN Loss	4018	16	5.9	78	12.6	0.0048	SPATA31E1, LOC497256
*Druggable genome, ** Clinically actionable, ✢ Drug resistance
Light yellow color highlights a candidate region for which Kaplan Meier curves are shown in Figure 5A-D
pp-value: permutated p-value calculated by permuting the survival time for each sample and comparing the log-rank statistic for the permuted data to the original data
Yes informs a minimum of 20% overlap

## Sheet: Supp Table 9
Supplementary Table 9. Copy number variation significantly associated with progression-free survival in a subset of 74 CRC liver metastases
Displaying only significant regions with a pvalue less than or equal to 0.005
Region	Event	Length	Number of samples with the event	Median PFS (months) with the event	Number of samples without the event	Median PFS (months) without the event	Difference	pp-value	Gene Symbols	miRNAs	Positive correspondance between CNA & mRNA level
chr11:121579505-122659944	CN Loss	1080441	16.5	5.7	57.5	12.7	-7	0.00435	MIR125B1, BLID, MIRLET7A2, MIR100, MIR100HG, UBASH3B	hsa-mir-125b-1, hsa-let-7a-2, hsa-mir-100	UBASH3B
chr11:130833217-130954419	CN Loss	121204	20.5	6	53.5	12.65	-6.65	0.00405
chr11:134118036-134237880	CN Loss	119846	16.5	6	57.5	12.6	-6.6	0.0032	THYN1, ACAD8, GLB1L3, GLB1L2		GLB1L2
chr12:29306848-29425147	CN Loss	118300	8	5.7	66	11.7	-6	0.0043	FAR2
chr16:55358987-55516054	CN Loss	157068	15	5.9	59	11.7	-5.8	0.0045	IRX6, MMP2-AS1, MMP2*
chr16:68847297-70152916	CN Loss	1305624	8.2	4.8	65.8	12.06	-7.26	0.00366	CDH1* ** ✢, TANGO6, HAS3*, CHTF8, UTP4, SNTB2, VPS4A, PDF*, COG8, NIP7, TMED6, TERF2, CYB5B, MIR1538, NFAT5*, SNORD13H, NQO1*, NOB1, WWP2, MIR140, CLEC18A, PDXDC2P-NPIPB14P, MIR1972-1, MIR1972-2, PDPR	hsa-mir-1538, hsa-mir-140, hsa-mir-1972-2	CDH1* ** ✢
chr16:70219768-70600704	CN Loss	380939	10	4.73333	64	12.6	-7.86667	0.00223333	CLEC18C, LOC105371328, SMG1P7, EXOSC6, AARS, DDX19B, LOC100506083, DDX19A, ST3GAL2*, FUK, COG4, SNORD111B, SNORD111, SF3B3*		AARS
chr16:71570990-72055021	CN Loss	484033	9.5	5.4	64.5	12.6	-7.2	0.0049	CHST4*, TAT-AS1, TAT, MARVELD3, PHLPP2, SNORA70D, SNORD71, AP1G1, ATXN1L, ZNF821, IST1, PKD1L3*, DHODH*✢		TAT
chr16:72146695-72831587	CN Loss	684893	13	5.4	61	12.6	-7.2	0.004	DHX38, PMFBP1, LINC01572, ZFHX3		PMFBP1
chr16:74341406-74398468	CN Loss	57063	9	5.4	65	12.6	-7.2	0.005	LOC283922
chr16:74488293-75675570	CN Loss	1187278	9	5.4	65	12.6	-7.2	0.005	GLG1, RFWD3, MLKL*, FA2H, WDR59, ZNRF1, LDHD, ZFP1, CTRB2*, CTRB1*, LOC100506281, BCAR1, CFDP1, TMEM170A, CHST6*, CHST5*, TMEM231, GABARAPL2, ADAT1, KARS*		KARS*
chr16:76669321-77228924	CN Loss	559604	12	5.9	62	12.6	-6.7	0.0038	LINC02125, MIR4719, MON1B		MON1B
chr17:33255887-33259388	CN Loss	3502	15	6	59	12.7	-6.7	0.0043	CCT6B
chr9:1057133-2639893	CN Loss	1582761	11	5.9	63	12.6	-6.7	0.0041	DMRT2, SMARCA2, VLDLR-AS1, VLDLR		SMARCA2
chr9:2643415-2815468	CN Loss	172054	11	3.9	63	12.6	-8.7	0.0024	VLDLR, KCNV2, PUM3
chr9:3344756-4415116	CN Loss	1070363	11	5.9	63	12.6333	-6.73333	0.00193333	RFX3, RFX3-AS1, GLIS3-AS1, GLIS3		RFX3
chr9:7013961-8240620	CN Loss	1226662	10	5.23333	64	12.6	-7.36667	0.002	KDM4C*, DMAC1		KDM4C*
chr3:111368351-111891477	CN Gain	523129	9.66667	5.43333	64.3333	12.6	-7.16667	0.00223333	CD96*, PLCXD2-AS1, PLCXD2*, PHLDB2, ABHD10*, TAGLN3, TMPRSS7*, C3orf52, MIR567, GCSAM, SLC9C1*	hsa-mir-567	AX747104, PHLDB2, ABHD10*
chr10:0-708681	CN Loss	708683	12.5	6.2	61.5	12.6	-6.4	0.0043	TUBB8*, ZMYND11, MIR7641-2, DIP2C, LOC101930421, MIR5699, PRR26
chr10:22887094-23009283	CN Loss	122190	9	4.9	65	12.6	-7.7	0.0042	PIP4K2A
chr11:17796422-17799153	CN Loss	2732	13	5.7	61	12.6	-6.9	0.0026	KCNC1*✢
chr11:28354897-30351182	CN Loss	1996293	14	5.8	60	12.6	-6.8	0.0025875	METTL15, MIR8068, LINC02546, LINC01616, KCNA4*, FSHB*, ARL14EP
chr11:31808567-32125993	CN Loss	317427	12	5.7	62	11.7	-6	0.0039	PAX6, PAUPAR, PAX6-AS1, LOC100506675, RCN1
chr11:32611745-32657435	CN Loss	45691	7	4.8	67	11.7	-6.9	0.0018	EIF3M, CCDC73
chr11:55711525-55735068	CN Loss	23544	11	4.8	63	12.6	-7.8	0.0049	OR10AG1*
chr11:5968554-6023786	CN Loss	55233	12	4.8	62	11.7	-6.9	0.0026	OR56A3*, OR56A5*✢, OR52L1*, OR56A4*✢
chr12:38316283-38596006	CN Loss	279724	13	5.7	61	12.7	-7	0.005
chr16:55868531-55869664	CN Loss	1134	13	4.9	61	12.7	-7.8	0.002
chr16:59788620-61760998	CN Loss	1972386	15.625	5.7125	58.375	12.7	-6.9875	0.0027625	APOOP5, LINC02141, LOC729159, MIR4426, CDH8
chr16:66378741-66413202	CN Loss	34462	13	4.4	61	12.6	-8.2	0.0021	CDH5*		CDH5*
chr19:2231570-2248782	CN Loss	17213	7	4.8	67	12.6	-7.8	0.0012	DOT1L* **, PLEKHJ1, MIR1227, MIR6789, SF3A2	hsa-mir-1227
chr19:9021029-9077508	CN Loss	56480	10	4.8	64	11.7	-6.9	0.0038	MUC16*
chr2:242484017-242716246	CN Loss	232230	2	1	72	11.2	-10.2	0.00185117	BOK-AS1, BOK*, THAP4, ATG4B*, DTYMK, ING5, D2HGDH, GAL3ST2
chr7:45225066-45905705	CN Loss	680640	6	4.9	68	11.7	-6.8	0.0043	ADCY1*✢, SEPT7P2, LOC730234
chr8:46854131-47075480	CN Loss	221353	4.5	3.8	69.5	11.575	-7.775	0.003525
chr8:52762016-55060393	CN Loss	2298381	4	3.3	70	11.575	-8.275	0.003675	PCMTD1, LOC101929341, ST18, ALKAL1, RB1CC1, NPBWR1*, OPRK1*, LOC100507516, ATP6V1H, RGS20, TCEA1, LYPLA1, MRPL15
chr9:75785184-77257403	CN Loss	1472222	11.3333	5.56667	62.6667	12.6333	-7.06667	0.00223333	ANXA1*✢, LOC101927358, RORB-AS1, RORB*
chr9:89175865-89425774	CN Loss	249910	12	5.9	62	12.6	-6.7	0.0049
chr9:90322898-90503519	CN Loss	180623	13.5	5.9	60.5	12.7	-6.8	0.00415	DAPK1*, CTSL*, CTSL3P*, CTSLP8, LOC392364, SPATA31E1, LOC497256
chr1:56197789-57183739	CN Gain	985952	3.5	2.2	70.5	11.45	-9.25	0.00115	LINC01753, LINC01755, LINC01767, PLPP3, LOC101929935, PRKAA2*✢
chr3:101389612-101541189	CN Gain	151578	12	5.9	62	12.6	-6.7	0.0046	ZBTB11, ZBTB11-AS1, RPL24, PDCL3P4, CEP97, NXPE3		CEP97
chr3:101620220-102198355	CN Gain	578138	9	5.7	65	12.3	-6.6	0.00296667	LINC02085, LOC101929411, ZPLD1
chr3:194117442-194484112	CN Gain	366672	16	5.9	58	12.6	-6.7	0.0034	GP5*, ATP13A3*, LINC00884, TMEM44-AS1, TMEM44, LSG1, FAM43A, LINC01968		ATP13A3*, LINC00884, LSG1, TMEM44, TMEM44-AS1
chr3:194789439-195298756	CN Gain	509321	16.25	5.9	57.75	12.65	-6.75	0.002825	XXYLT1-AS1, MIR3137, XXYLT1-AS2, XXYLT1, ACAP2, PPP1R2, APOD*✢	hsa-mir-3137	ACAP2, XXYLT1
chr3:195776850-196462563	CN Gain	685720	18.2857	5.94286	55.7143	12.7143	-6.77143	0.00235714	TFRC*✢, LINC00885, ZDHHC19, SLC51A, PCYT1A, TCTEX1D2, TM4SF19-AS1, TM4SF19-TCTEX1D2, TM4SF19, UBXN7, UBXN7-AS1, RNF168, SMCO1, WDR53, FBXO45*, LINC01063, NRROS, CEP19, PIGX		UBXN7, FBXO45*, WDR53
chr3:196874630-197237802	CN Gain	363174	16	5.9	58	12.6	-6.7	0.0034	DLG1, MIR4797, DLG1-AS1, LINC02012, BDH1*		DLG1, BDH1*
chr3:197401014-197766496	CN Gain	365485	16	5.9	58	12.6	-6.7	0.0034	MIR922, RUBCN, FYTTD1, LRCH3, IQCG, RPL35A, LMLN*, LMLN-AS1	hsa-mir-922	FYTTD1, LRCH3, LMLN*
chr3:62653578-62657815	CN Gain	4238	3	1.9	71	11.2	-9.3	0.0026	CADPS
chr3:63599491-63988039	CN Gain	388550	3.5	2.05	70.5	11.2	-9.15	0.0029	SYNPR, SNTN, C3orf49, THOC7, THOC7-AS1, SCAANT1, ATXN7
chr3:69359315-70043823	CN Gain	684510	4.5	3.55	69.5	11.7	-8.15	0.00245	FRMD4B, MITF* **
chr3:70963015-71832439	CN Gain	869425	4	2.2	70	11.7	-9.5	0.0033	FOXP1**, FOXP1-AS1, MIR1284, EIF4E3, GPR27*, PROK2*	hsa-mir-1284
chr3:72423821-72821661	CN Gain	397841	4	2.2	70	11.7	-9.5	0.0033	RYBP* **, LOC105377162, SHQ1**
chr3:73159727-73230827	CN Gain	71101	4	2.2	70	11.2	-9	0.0039
chr3:88206597-88403615	CN Gain	197020	4.5	2.2	69.5	11.45	-9.25	0.0027	C3orf38
chr3:89144877-89531090	CN Gain	386215	4	2.2	70	11.2	-9	0.0039	EPHA3* **
chr3:93593119-93595783	CN Gain	2665	5	3.9	69	11.7	-7.8	0.0049	PROS1*
chr3:98584358-99441016	CN Gain	856659	7	3.9	67	11.7	-7.8	0.0022	DCBLD2, COL8A1*, MIR548G
chr8:11710622-13133743	CN Gain	1423124	4.33333	2.7	69.6667	11.7	-9	0.00236667	CTSB*, DEFB136, DEFB135, DEFB134, DEFB130A, DEFB130B, ZNF705D, LOC392196, USP17L7, FAM66D, USP17L2*, FAM90A2P, FAM86B1, FAM86B2, FAM85A, LOC649352, FAM66A, DEFB109A, FAM90A25P, LOC100506990, LOC729732, MIR5692A1, MIR5692A2, LONRF1, MIR3926-1, MIR3926-2, LOC340357, LINC00681, TRMT9B, DLC1
chr8:15414078-16796079	CN Gain	1382002	4	2.8	70	11.7	-8.9	0.0018	TUSC3*, MSR1*
chr8:21549458-21949608	CN Gain	400152	4.5	2.95	69.5	11.7	-8.75	0.00285	GFRA2, DOK2, XPO7, NPM2, FGF17*, DMTN, FAM160B2
chr8:22456152-24191113	CN Gain	1734962	4	2.2	70	11.7	-9.5	0.0014	C8orf58, CCAR2, BIN3-IT1, BIN3, EGR3, PEBP4*, LOC101929237, RHOBTB2, TNFRSF10B*, LOC286059, LOC254896, TNFRSF10C*, TNFRSF10D*, TNFRSF10A*, LOC389641, CHMP7, R3HCC1, LOXL2*, LOC100507156, ENTPD4, SLC25A37*, NKX3-1**✢, NKX2-6, STC1*, ADAM28*, LOC101929294
chr8:25337487-26221283	CN Gain	883797	4	2.2	70	11.7	-9.5	0.0014	CDCA2, EBF2, PPP2R2A
chr8:27316208-28366199	CN Gain	1049992	4	2.2	70	11.7	-9.5	0.0014	PTK2B* ✢, CHRNA2*, EPHX2*, CLU*, MIR6843, SCARA3, MIR3622A, MIR3622B, CCDC25, ESCO2, PBK*, MIR4287, SCARA5*, NUGGC, ELP3, PNOC*, ZNF395, FBXO16, MIR4288, FZD3*✢	hsa-mir-4287, hsa-mir-4288
chr8:28431045-30689265	CN Gain	2258225	5	3.4	69	11.7	-8.3	0.00216	FZD3*✢, EXTL3-AS1, EXTL3, INTS9, HMBOX1, KIF13B, DUSP4*, LINC00589, LINC02099, LOC101929470, LINC02209, MIR3148, SARAF*, LEPROTL1, MBOAT4*, DCTN6, RBPMS-AS1, RBPMS, GTF2E2, SMIM18, GSR*, UBXN8, PPP2CB, TEX15	hsa-mir-3148
chr8:30888429-31031077	CN Gain	142651	5.33333	3.7	68.6667	11.7	-8	0.000966667	PURG, WRN
chr8:7877582-8876414	CN Gain	998834	4.5	2.95	69.5	11.7	-8.75	0.00285	MIR548I3, FAM85B, FAM86B3P, PRAG1*, CLDN23, MFHAS1, ERI1	hsa-mir-548i-3
*Druggable genome, ** Clinically actionable, ✢ Drug resistance
pp-value: permutated p-value calculated by permuting the survival time for each sample and comparing the log-rank statistic for the permuted data to the original data

## Sheet: Supp Table 10
Supplemental Table 10: Sample list and patient clinical parameters
Patients with paired pre and post-treatment liver metastatic lesions: 010, 014, 021, 029, 035, 049, 050, 053, 056, 058, 076, 080, 082, 085, 090, 092, 128, 132, 135, 136, 145
Study	Patient	Sample name	Pre or Post-treatment for LM	Organism	Cancer type	Tissue type	Chemotherapy Treatment	Bevacizumab	Best overall response	PFS	Event	Lesion response	WES file name	RNAseq file name	SNA array CHP file name	SNP array CEL file
Q-CROC-01	001	01-1-001-1	Pre	Homo sapiens	Colerectal Cancer	Liver metastasis	Oxaliplatin	Yes	SD	3.1	dead	SD	HI.3702.001.SSXT96_A01.01-1-001-1.bam	IX2717_C42JUACXX_4_ATCACG.bam	01-1-001-1_B05.cyhd.cychp	01-1-001-1_B05.CEL
Q-CROC-01	1	01-A-001	N/A	Homo sapiens	Colerectal Cancer	Primary Tumor	Oxaliplatin	Yes	SD	3.1	dead	N/A	HI.4817.001.SSXTLI_97.01-A-001.bam	N/A	N/A	N/A
Q-CROC-01	1	01-001-WB	N/A	Homo sapiens	Colerectal Cancer	Blood Normal	Oxaliplatin	Yes	SD	3.1	dead	N/A	HI.3702.001.SSXT96_B01.01-001-WB.bam	N/A	N/A	N/A
Q-CROC-01	003	01-1-003-2-T	Pre	Homo sapiens	Colerectal Cancer	Liver metastasis	Oxaliplatin	Yes	CR	9.2	Censored	PR	HI.3702.001.SSXT96_C01.01-1-003-2-T.bam	IX2720_C42JUACXX_7_GCACTT.bam	01-1-003-2_B06.cyhd.cychp	01-1-003-2_B06.CEL
Q-CROC-01	3	01-A-003	N/A	Homo sapiens	Colerectal Cancer	Primary Tumor	Oxaliplatin	Yes	CR	9.2	Censored	N/A	HI.4817.001.SSXTLI_98.01-A-003.bam	N/A	N/A	N/A
Q-CROC-01	3	01-003-WB	N/A	Homo sapiens	Colerectal Cancer	Blood Normal	Oxaliplatin	Yes	CR	9.2	Censored	N/A	HI.3702.001.SSXT96_D01.01-003-WB.bam	N/A	N/A	N/A
Q-CROC-06	003	06-1-003-4	Post	Homo sapiens	Colerectal Cancer	Liver metastasis	Oxaliplatin	Yes	N/A	N/A	N/A	N/A	HI.4719.003.SSXT96_A01.06-1-003-4.bam	HI.4731.001.NEBNext_Index_2.06-1-003-4.bam	N/A	N/A
Q-CROC-01	5	01-A-005	N/A	Homo sapiens	Colerectal Cancer	Primary Tumor	Oxaliplatin	Yes	N/A	0.6	dead	N/A	HI.4817.001.SSXTLI_99.01-A-005.bam	N/A	N/A	N/A
Q-CROC-01	5	01-005-WB	N/A	Homo sapiens	Colerectal Cancer	Blood Normal	Oxaliplatin	Yes	N/A	0.6	dead	N/A	HI.3702.002.SSXT96_F01.01-005-WB.bam	N/A	N/A	N/A
Q-CROC-06	004	06-1-004-2	Post	Homo sapiens	Colerectal Cancer	Liver metastasis	Oxaliplatin	No	N/A	N/A	N/A	N/A	HI.4719.003.SSXT96_A03.06-1-004-2.bam	HI.4731.004.NEBNext_Index_11.06-1-004-2.bam	N/A	N/A
Q-CROC-01	6	01-006-WB	N/A	Homo sapiens	Colerectal Cancer	Blood Normal	Oxaliplatin	Yes	SD	4.4	dead	N/A	HI.4620.008.SSXT96_A01.006-WB.bam	N/A	N/A	N/A
Q-CROC-01	005	01-1-005-2	Pre	Homo sapiens	Colerectal Cancer	Liver metastasis	Oxaliplatin	Yes	N/A	0.6	dead	N/A	HI.3702.001.SSXT96_E01.01-1-005-2.bam	N/A	N/A	N/A
Q-CROC-01	7	01-007-BF	N/A	Homo sapiens	Colerectal Cancer	Blood Normal	Oxaliplatin	Yes	PR	11.5	Censored	N/A	IX2989_C4KP5ACXX_1_ATCACG.bam	N/A	N/A	N/A
Q-CROC-01	006	01-1-006-2	Pre	Homo sapiens	Colerectal Cancer	Liver metastasis	Oxaliplatin	Yes	SD	4.4	dead	N/A	HI.4620.008.SSXT96_B01.01-1-006-2.bam	N/A	N/A	N/A
Q-CROC-01	9	01-009-BF	N/A	Homo sapiens	Colerectal Cancer	Blood Normal	Oxaliplatin	No	PD	5.6	Relapse	N/A	IX2993_C4KP5ACXX_5_TTAGGC.bam	N/A	N/A	N/A
Q-CROC-06	006	06-1-006-1	Post	Homo sapiens	Colerectal Cancer	Liver metastasis	Irinotecan	Yes	N/A	N/A	N/A	N/A	HI.4719.003.SSXT96_A07.06-1-006-1.bam	HI.4731.001.NEBNext_Index_6.06-1-006-1.bam	N/A	N/A
Q-CROC-01	10	01-A-010	N/A	Homo sapiens	Colerectal Cancer	Primary Tumor	Oxaliplatin	Yes	SD	5.7	Relapse	N/A	HI.4817.001.SSXTLI_100.01-A-010.bam	N/A	N/A	N/A
Q-CROC-01	007	01-2-007-4	Post	Homo sapiens	Colerectal Cancer	Liver metastasis	Oxaliplatin	Yes	PR	11.5	Censored	N/A	IX2991_C4KP5ACXX_3_CGATGT.bam	HI.3757.001.Index_2.01-2-007-4.bam	N/A	N/A
Q-CROC-01	10	01-010-BF	N/A	Homo sapiens	Colerectal Cancer	Blood Normal	Oxaliplatin	Yes	SD	5.7	Relapse	N/A	IX2998_C4LT7ACXX_3_ACAGTG.bam	N/A	N/A	N/A
Q-CROC-06	007	06-1-007-1	Post	Homo sapiens	Colerectal Cancer	Liver metastasis	Oxaliplatin	Yes	N/A	N/A	N/A	N/A	HI.4719.004.SSXT96_A09.06-1-007-1.bam	HI.4731.004.NEBNext_Index_20.06-1-007-1.bam	N/A	N/A
Q-CROC-01	12	01-012-BF	N/A	Homo sapiens	Colerectal Cancer	Blood Normal	Oxaliplatin	Yes	PR	14.3	Censored	N/A	HI.4620.008.SSXT96_E01.012-BF.bam	N/A	N/A	N/A
Q-CROC-06	8	06-1-008-2	Post	Homo sapiens	Colerectal Cancer	Liver metastasis	Irinotecan	Yes	N/A	N/A	N/A	N/A	HI.4719.004.SSXT96_A11.06-1-008-2.bam	HI.4731.004.NEBNext_Index_22.06-1-008-2.bam	N/A	N/A
Q-CROC-01	13	01-A-013	N/A	Homo sapiens	Colerectal Cancer	Primary Tumor	Oxaliplatin	Yes	SD	3.9	Relapse	N/A	HI.4817.001.SSXTLI_101.01-A-013.bam	N/A	N/A	N/A
Q-CROC-01	13	01-013-BF	N/A	Homo sapiens	Colerectal Cancer	Blood Normal	Oxaliplatin	Yes	SD	3.9	Relapse	N/A	IX2989_C4KP5ACXX_1_GATCAG.bam	N/A	N/A	N/A
Q-CROC-01	009	01-1-009-1	Pre	Homo sapiens	Colerectal Cancer	Liver metastasis	Oxaliplatin	No	PD	5.6	Relapse	SD	IX2996_C4LT7ACXX_1_TGACCA.bam	IX2719_C42JUACXX_6_TGCTGG.bam	N/A	N/A
Q-CROC-01	010	01-1-010-1	Pre	Homo sapiens	Colerectal Cancer	Liver metastasis	Oxaliplatin	Yes	SD	5.7	Relapse	PR	IX3000_C4LT7ACXX_5_GCCAAT.bam	HI.3757.001.Index_13.01-1-010-1.bam	N/A	N/A
Q-CROC-01	14	01-014-BF	N/A	Homo sapiens	Colerectal Cancer	Blood Normal	Oxaliplatin	Yes	PR	5.9	Relapse	N/A	IX2994_C4LW0ACXX_1_GGCTAC.bam	N/A	N/A	N/A
Q-CROC-01	10	01-2-010-1	Post	Homo sapiens	Colerectal Cancer	Liver metastasis	Oxaliplatin	Yes	SD	5.7	Relapse	ARES	IX3002_C4LT7ACXX_7_CAGATC.bam	HI.3763.001.Index_25.01-2-010-1.bam	N/A	N/A
Q-CROC-01	15	01-015-BF	N/A	Homo sapiens	Colerectal Cancer	Blood Normal	Oxaliplatin	Yes	PR	11.2	Relapse	N/A	IX3000_C4LT7ACXX_5_AAAGCA.bam	N/A	N/A	N/A
Q-CROC-01	012	01-1-012-1	Pre	Homo sapiens	Colerectal Cancer	Liver metastasis	Oxaliplatin	Yes	PR	14.3	Censored	PR	HI.4620.008.SSXT96_D01.01-1-012-1.bam	HI.4576.006.Index_14.01-1-012-2.bam	N/A	N/A
Q-CROC-01	16	01-016-WB	N/A	Homo sapiens	Colerectal Cancer	Blood Normal	Oxaliplatin	No	SD	6.1	Relapse	N/A	HI.3702.002.SSXT96_H01.01-016-WB.bam	N/A	N/A	N/A
Q-CROC-01	17	01-A-017	N/A	Homo sapiens	Colerectal Cancer	Primary Tumor	Oxaliplatin	Yes	N/A	N/A	N/A	N/A	HI.4817.002.SSXTLI_102.01-A-017.bam	N/A	N/A	N/A
Q-CROC-01	013	01-1-013-1	Pre	Homo sapiens	Colerectal Cancer	Liver metastasis	Oxaliplatin	Yes	SD	3.9	Relapse	SD	IX2991_C4KP5ACXX_3_TAGCTT.bam	HI.3757.001.Index_15.01-1-013-1.bam	N/A	N/A
Q-CROC-01	18	01-A-018	N/A	Homo sapiens	Colerectal Cancer	Primary Tumor	Oxaliplatin	Yes	SD	8.7	Censored	N/A	HI.4817.002.SSXTLI_103.01-A-018.bam	N/A	N/A	N/A
Q-CROC-01	18	01-018-BF	N/A	Homo sapiens	Colerectal Cancer	Blood Normal	Oxaliplatin	Yes	SD	8.7	Censored	N/A	HI.3702.002.SSXT96_B02.01-018-BF.bam	N/A	N/A	N/A
Q-CROC-01	014	01-1-014-2	Pre	Homo sapiens	Colerectal Cancer	Liver metastasis	Oxaliplatin	Yes	PR	5.9	Relapse	ARES	IX2996_C4LT7ACXX_1_CTTGTA.bam	HI.3757.002.Index_7.01-1-014-2.bam	N/A	N/A
Q-CROC-01	19	01-019-BF	N/A	Homo sapiens	Colerectal Cancer	Blood Normal	Oxaliplatin	Yes	SD	5.1	Censored	N/A	HI.3702.003.SSXT96_D02.01-019-BF.bam	N/A	N/A	N/A
Q-CROC-01	014	01-2-014-1	Post	Homo sapiens	Colerectal Cancer	Liver metastasis	Oxaliplatin	Yes	PR	5.9	Relapse	ARES	IX2998_C4LT7ACXX_3_AAACAT.bam	HI.3763.001.Index_21.01-2-014-1.bam	01-2-014-1_A01.cyhd.cychp	01-2-014-1_A01.CEL
Q-CROC-06	14	06-1-014-1	Post	Homo sapiens	Colerectal Cancer	Liver metastasis	Oxaliplatin	No	N/A	N/A	N/A	N/A	HI.4719.005.SSXT96_B07.06-1-014-1.bam	HI.4731.001.NEBNext_Index_14.06-1-014-1.bam	N/A	N/A
Q-CROC-01	21	01-021-BF	N/A	Homo sapiens	Colerectal Cancer	Blood Normal	Oxaliplatin + Irinotecan	Yes	SD	13.4	Relapse	N/A	IX2989_C4KP5ACXX_1_AACCCC.bam	N/A	N/A	N/A
Q-CROC-01	015	01-1-015-1	Pre	Homo sapiens	Colerectal Cancer	Liver metastasis	Oxaliplatin	Yes	PR	11.2	Relapse	PR	IX3002_C4LT7ACXX_7_AAATGC.bam	N/A	N/A	N/A
Q-CROC-01	24	01-024-BF	N/A	Homo sapiens	Colerectal Cancer	Blood Normal	Oxaliplatin	Yes	PR	8.6	Relapse	N/A	HI.3702.003.SSXT96_F02.01-024-BF.bam	N/A	N/A	N/A
Q-CROC-01	016	01-1-016-1	Pre	Homo sapiens	Colerectal Cancer	Liver metastasis	Oxaliplatin	No	SD	6.1	Relapse	IRES	HI.3702.002.SSXT96_G01.01-1-016-1.bam	N/A	01-1-016-1_B07.cyhd.cychp	01-1-016-1_B07.CEL
Q-CROC-01	26	01-026-BF	N/A	Homo sapiens	Colerectal Cancer	Blood Normal	Oxaliplatin	Yes	SD	5.4	Relapse	N/A	HI.3702.004.SSXT96_H02.01-026-BF.bam	N/A	N/A	N/A
Q-CROC-01	018	01-1-018-1	Pre	Homo sapiens	Colerectal Cancer	Liver metastasis	Oxaliplatin	Yes	SD	8.7	Censored	PR	HI.3702.002.SSXT96_A02.01-1-018-1.bam	N/A	01-1-018-1_B08.cyhd.cychp	01-1-018-1_B08.CEL
Q-CROC-01	27	01-027-BF	N/A	Homo sapiens	Colerectal Cancer	Blood Normal	Oxaliplatin	Yes	SD	9	Relapse	N/A	IX2996_C4LT7ACXX_1_AAGCGA.bam	N/A	N/A	N/A
Q-CROC-01	019	01-1-019-2	Pre	Homo sapiens	Colerectal Cancer	Liver metastasis	Oxaliplatin	Yes	SD	5.1	Censored	SD	HI.3702.003.SSXT96_C02.01-1-019-2.bam	N/A	01-1-019-2_B09.cyhd.cychp	01-1-019-2_B09.CEL
Q-CROC-01	28	01-028-BF-d	N/A	Homo sapiens	Colerectal Cancer	Blood Normal	Oxaliplatin	N/A	N/A	N/A	N/A	N/A	HI.3702.004.SSXT96_B03.01-028-BF-d.bam	N/A	N/A	N/A
Q-CROC-06	20	06-1-020-2	Post	Homo sapiens	Colerectal Cancer	Liver metastasis	Irinotecan	Yes	N/A	N/A	N/A	N/A	HI.4719.005.SSXT96_B09.06-1-020-2.bam	HI.4731.002.NEBNext_Index_16.06-1-020-2.bam	N/A	N/A
Q-CROC-01	021	01-1-021-2	Pre	Homo sapiens	Colerectal Cancer	Liver metastasis	Oxaliplatin + Irinotecan	Yes	SD	13.4	Relapse	ARES	IX2991_C4KP5ACXX_3_CCAACA.bam	IX2714_C42JUACXX_1_ACCCAG.bam	N/A	N/A
Q-CROC-01	29	01-029-BF	N/A	Homo sapiens	Colerectal Cancer	Blood Normal	Oxaliplatin	Yes	PD	3.7	Relapse	N/A	IX3001_C4LT7ACXX_6_AATAGG.bam	N/A	N/A	N/A
Q-CROC-01	21	01-3-021-1	Post	Homo sapiens	Colerectal Cancer	Liver metastasis	Oxaliplatin + Irinotecan	Yes	SD	13.4	Relapse	ARES	IX2993_C4KP5ACXX_5_CCACGC.bam	IX2712_C422TACXX_7_CAAAAG.bam	N/A	N/A
Q-CROC-06	22	06-1-022-2	Post	Homo sapiens	Colerectal Cancer	Liver metastasis	Irinotecan	No	N/A	N/A	N/A	N/A	HI.4719.006.SSXT96_B11.06-1-022-2.bam	HI.4731.002.NEBNext_Index_4.06-1-022-2.bam	N/A	N/A
Q-CROC-06	23	06-1-023-2	Post	Homo sapiens	Colerectal Cancer	Liver metastasis	N/A	No	N/A	N/A	N/A	N/A	HI.4719.006.SSXT96_C01.06-1-023-2.bam	HI.4731.002.NEBNext_Index_5.06-1-023-2.bam	N/A	N/A
Q-CROC-01	35	01-035-BF	N/A	Homo sapiens	Colerectal Cancer	Blood Normal	Oxaliplatin	Yes	SD	20	Relapse	N/A	HI.3702.006.SSXT96_D04.01-035-BF.bam	N/A	N/A	N/A
Q-CROC-01	024	01-1-024-1	Pre	Homo sapiens	Colerectal Cancer	Liver metastasis	Oxaliplatin	Yes	PR	8.6	Relapse	PR	HI.3702.003.SSXT96_E02.01-1-024-1.bam	IX2712_C422TACXX_7_CCAACA.bam	N/A	N/A
Q-CROC-01	37	01-A-037	N/A	Homo sapiens	Colerectal Cancer	Primary Tumor	Oxaliplatin	Yes	PR	5.2	Censored	N/A	HI.4817.002.SSXTLI_104.01-A-037.bam	N/A	N/A	N/A
Q-CROC-01	37	01-037-WB	N/A	Homo sapiens	Colerectal Cancer	Blood Normal	Oxaliplatin	Yes	PR	5.2	Censored	N/A	HI.3702.005.SSXT96_E03.01-037-WB.bam	N/A	N/A	N/A
Q-CROC-01	026	01-1-026-1	Pre	Homo sapiens	Colerectal Cancer	Liver metastasis	Oxaliplatin	Yes	SD	5.4	Relapse	ARES	HI.3702.003.SSXT96_G02.01-1-026-1.bam	N/A	01-1-026-1_B10.cyhd.cychp	01-1-026-1_B10.CEL
Q-CROC-01	38	01-038-WB	N/A	Homo sapiens	Colerectal Cancer	Blood Normal	Oxaliplatin	Yes	PD	2.2	Relapse	N/A	HI.3702.005.SSXT96_G03.01-038-WB.bam	N/A	N/A	N/A
Q-CROC-01	027	01-1-027-2	Pre	Homo sapiens	Colerectal Cancer	Liver metastasis	Oxaliplatin	Yes	SD	9	Relapse	SD	IX2999_C4LT7ACXX_4_AAGGAC.bam	IX2716_C42JUACXX_3_TGACCA.bam	N/A	N/A
Q-CROC-01	40	01-A-040	N/A	Homo sapiens	Colerectal Cancer	Primary Tumor	Oxaliplatin	Yes	PR	5.1	Censored	N/A	HI.4817.002.SSXTLI_105.01-A-040.bam	N/A	N/A	N/A
Q-CROC-01	40	01-040-BF	N/A	Homo sapiens	Colerectal Cancer	Blood Normal	Oxaliplatin	Yes	PR	5.1	Censored	N/A	IX2990_C4KP5ACXX_2_ACCCAG.bam	N/A	N/A	N/A
Q-CROC-01	41	01-A-041	N/A	Homo sapiens	Colerectal Cancer	Primary Tumor	Oxaliplatin	Yes	SD	10.2	Relapse	N/A	HI.4817.002.SSXTLI_106.01-A-041.bam	N/A	N/A	N/A
Q-CROC-01	028	01-1-028-2	Pre	Homo sapiens	Colerectal Cancer	Liver metastasis	Oxaliplatin	N/A	N/A	N/A	N/A	N/A	HI.3702.004.SSXT96_A03.01-1-028-2.bam	N/A	01-1-028-2_A01.cyhd.ND.cychp	01-1-028-2_A01.CEL
Q-CROC-01	43	01-043-BF	N/A	Homo sapiens	Colerectal Cancer	Blood Normal	Oxaliplatin	Yes	SD	6	dead	N/A	IX2997_C4LT7ACXX_2_ACTCTC.bam	N/A	N/A	N/A
Q-CROC-01	44	01-A-044	N/A	Homo sapiens	Colerectal Cancer	Primary Tumor	Oxaliplatin	Yes	PR	14.7	Relapse	N/A	HI.4817.002.SSXTLI_107.01-A-044.bam	N/A	N/A	N/A
Q-CROC-01	029	01-1-029-2	Pre	Homo sapiens	Colerectal Cancer	Liver metastasis	Oxaliplatin	Yes	PD	3.7	Relapse	PR	IX3003_C4LT7ACXX_8_ACAAAC.bam	IX2715_C42JUACXX_2_GATGCT.bam	N/A	N/A
Q-CROC-01	45	01-A-045	N/A	Homo sapiens	Colerectal Cancer	Primary Tumor	Oxaliplatin	Yes	PR	12.6	Relapse	N/A	HI.4817.003.SSXTLI_108.01-A-045.bam	N/A	N/A	N/A
Q-CROC-01	45	01-045-BF	N/A	Homo sapiens	Colerectal Cancer	Blood Normal	Oxaliplatin	Yes	PR	12.6	Relapse	N/A	IX3003_C4LT7ACXX_8_AGATAG.bam	N/A	N/A	N/A
Q-CROC-01	29	01-2-029-4	Post	Homo sapiens	Colerectal Cancer	Liver metastasis	Oxaliplatin	Yes	PD	3.7	Relapse	IRES	IX2998_C4LT7ACXX_3_GAGTGG.bam	IX2718_C42JUACXX_5_TGAATG.bam	N/A	N/A
Q-CROC-01	46	01-046-WB	N/A	Homo sapiens	Colerectal Cancer	Blood Normal	Oxaliplatin	Yes	SD	7.3	Relapse	N/A	IX2990_C4KP5ACXX_2_AGCGCT.bam	N/A	N/A	N/A
Q-CROC-06	31	06-1-031-2	Post	Homo sapiens	Colerectal Cancer	Liver metastasis	Oxaliplatin	No	N/A	N/A	N/A	N/A	HI.4719.007.SSXT96_C07.06-1-031-2.bam	HI.4731.002.NEBNext_Index_19.06-1-031-2.bam	N/A	N/A
Q-CROC-01	47	01-A-047	N/A	Homo sapiens	Colerectal Cancer	Primary Tumor	Oxaliplatin	Yes	N/A	0.5	Censored	N/A	HI.4817.003.SSXTLI_109.01-A-047.bam	N/A	N/A	N/A
Q-CROC-01	47	01-047-BF	N/A	Homo sapiens	Colerectal Cancer	Blood Normal	Oxaliplatin	Yes	N/A	0.5	Censored	N/A	HI.3702.005.SSXT96_A04.01-047-BF.bam	N/A	N/A	N/A
Q-CROC-01	034	01-1-034-1	Pre	Homo sapiens	Colerectal Cancer	Liver metastasis	Oxaliplatin	Yes	SD	16.3	Censored	PR	HI.3702.004.SSXT96_C03.01-1-034-1.bam	N/A	01-1-034-1_A02.cyhd.ND.cychp	01-1-034-1_A02.CEL
Q-CROC-01	48	01-A-048	N/A	Homo sapiens	Colerectal Cancer	Primary Tumor	Oxaliplatin	Yes	N/A	1.4	Censored	N/A	HI.4817.003.SSXTLI_110.01-A-048.bam	N/A	N/A	N/A
Q-CROC-01	48	01-048-BF	N/A	Homo sapiens	Colerectal Cancer	Blood Normal	Oxaliplatin	Yes	N/A	1.4	Censored	N/A	IX2995_C4LW0ACXX_2_ATAATT.bam	N/A	N/A	N/A
Q-CROC-01	035	01-1-035-2	Pre	Homo sapiens	Colerectal Cancer	Liver metastasis	Oxaliplatin	Yes	SD	20	Relapse	SD	HI.3702.006.SSXT96_B04.01-1-035-2.bam	HI.3757.002.Index_18.01-1-035-2.bam	01-1-035-2_A02.cyhd.cychp	01-1-035-2_A02.CEL
Q-CROC-01	49	01-A-049	N/A	Homo sapiens	Colerectal Cancer	Primary Tumor	Oxaliplatin	Yes	SD	3.7	Censored	N/A	HI.4817.003.SSXTLI_111.01-A-049.bam	N/A	N/A	N/A
Q-CROC-01	035	01-2-035-2	Post	Homo sapiens	Colerectal Cancer	Liver metastasis	Oxaliplatin	Yes	SD	20	Relapse	SD	HI.3702.006.SSXT96_C04.01-2-035-2.bam	HI.3763.001.Index_23.01-2-035-2.bam	01-2-035-2_A03.cyhd.cychp	01-2-035-2_A03.CEL
Q-CROC-01	49	01-049-BF	N/A	Homo sapiens	Colerectal Cancer	Blood Normal	Oxaliplatin	Yes	SD	3.7	Censored	N/A	IX2990_C4KP5ACXX_2_CAAAAG.bam	N/A	N/A	N/A
Q-CROC-01	037	01-1-037-2	Pre	Homo sapiens	Colerectal Cancer	Liver metastasis	Oxaliplatin	Yes	PR	5.2	Censored	PR	HI.3702.004.SSXT96_D03.01-1-037-2.bam	HI.3757.002.Index_14.01-1-037-2.bam	01-1-037-2_A03.cyhd.ND.cychp	01-1-037-2_A03.CEL
Q-CROC-01	038	01-1-038-1	Pre	Homo sapiens	Colerectal Cancer	Liver metastasis	Oxaliplatin	Yes	PD	2.2	Relapse	IRES	HI.3702.005.SSXT96_F03.01-1-038-1.bam	IX2706_C422TACXX_1_CGATGT.bam	01-1-038-1_A04.cyhd.ND.cychp	01-1-038-1_A04.CEL
Q-CROC-01	50	01-050-BF	N/A	Homo sapiens	Colerectal Cancer	Blood Normal	Oxaliplatin	Yes	PD	4.9	Relapse	N/A	IX2999_C4LT7ACXX_4_ATCCTA.bam	N/A	N/A	N/A
Q-CROC-01	040	01-1-040-1	Pre	Homo sapiens	Colerectal Cancer	Liver metastasis	Oxaliplatin	Yes	PR	5.1	Censored	PR	IX2992_C4KP5ACXX_4_ACCGGC.bam	HI.3757.002.Index_16.01-1-040-1.bam	N/A	N/A
Q-CROC-01	51	01-051-BF	N/A	Homo sapiens	Colerectal Cancer	Blood Normal	Oxaliplatin + Irinotecan	No	PR	13.3	Censored	N/A	HI.4631.001.SSXT96_D02.051-BF.bam	N/A	N/A	N/A
Q-CROC-06	40	06-1-040-1	Post	Homo sapiens	Colerectal Cancer	Liver metastasis	Oxaliplatin	No	N/A	N/A	N/A	N/A	HI.4739.001.SSXT96_C12.06-1-040-1.bam	HI.4731.005.NEBNext_Index_2.06-1-040-1.bam	N/A	N/A
Q-CROC-06	041	06-1-041-4	Post	Homo sapiens	Colerectal Cancer	Liver metastasis	Oxaliplatin	No	N/A	N/A	N/A	N/A	HI.4739.001.SSXT96_D02.06-1-041-4.bam	HI.4731.003.NEBNext_Index_9.06-1-041-4.bam	N/A	N/A
Q-CROC-01	53	01-053-BF	N/A	Homo sapiens	Colerectal Cancer	Blood Normal	Irinotecan	Yes	PR	11.4	Censored	N/A	HI.4631.001.SSXT96_F02.053-BF.bam	N/A	N/A	N/A
Q-CROC-06	042	06-1-042-2	Post	Homo sapiens	Colerectal Cancer	Liver metastasis	Oxaliplatin	Yes	N/A	N/A	N/A	N/A	HI.4739.001.SSXT96_D05.06-1-042-2.bam	HI.4731.005.NEBNext_Index_13.06-1-042-2.bam	N/A	N/A
Q-CROC-01	54	01-A-054	N/A	Homo sapiens	Colerectal Cancer	Primary Tumor	Oxaliplatin	Yes	PR	8.1	Censored	N/A	HI.4817.003.SSXTLI_112.01-A-054.bam	N/A	N/A	N/A
Q-CROC-01	54	01-054-BF	N/A	Homo sapiens	Colerectal Cancer	Blood Normal	Oxaliplatin	Yes	PR	8.1	Censored	N/A	HI.3703.003.SSXT96_C07.01-054-BF.bam	N/A	N/A	N/A
Q-CROC-01	043	01-1-043-2	Pre	Homo sapiens	Colerectal Cancer	Liver metastasis	Oxaliplatin	Yes	SD	6	dead	SD	IX2999_C4LT7ACXX_4_ACTGAT.bam	HI.3757.003.Index_12.01-1-043-2.bam	N/A	N/A
Q-CROC-01	56	01-A-056-2	N/A	Homo sapiens	Colerectal Cancer	Primary Tumor	Oxaliplatin	Yes	PD	4.8	Relapse	N/A	HI.4817.003.SSXTLI_113.01-A-056-2.bam	N/A	N/A	N/A
Q-CROC-01	045	01-1-045-1	Pre	Homo sapiens	Colerectal Cancer	Liver metastasis	Oxaliplatin	Yes	PR	12.6	Relapse	ARES	IX3005_C4L38ACXX_2_AGCATC.bam	HI.3757.003.Index_19.01-1-045-1.bam	N/A	N/A
Q-CROC-01	56	01-056-BF	N/A	Homo sapiens	Colerectal Cancer	Blood Normal	Oxaliplatin	Yes	PD	4.8	Relapse	N/A	HI.3702.007.SSXT96_G04.01-056-BF.bam	N/A	N/A	N/A
Q-CROC-01	046	01-1-046-2	Pre	Homo sapiens	Colerectal Cancer	Liver metastasis	Oxaliplatin	Yes	SD	7.3	Relapse	PR	IX2992_C4KP5ACXX_4_AGGCCG.bam	IX2711_C422TACXX_6_GCAAGG.bam	N/A	N/A
Q-CROC-01	57	01-057-BF	N/A	Homo sapiens	Colerectal Cancer	Blood Normal	Oxaliplatin	Yes	SD	7.5	Relapse	N/A	HI.3703.003.SSXT96_E07.01-057-BF.bam	N/A	N/A	N/A
Q-CROC-06	046	06-1-046-2	Post	Homo sapiens	Colerectal Cancer	Liver metastasis	Irinotecan	No	N/A	N/A	N/A	N/A	HI.4739.001.SSXT96_D06.06-1-046-2.bam	HI.4731.006.NEBNext_Index_6.06-1-046-2.bam	N/A	N/A
Q-CROC-01	58	01-A-058	N/A	Homo sapiens	Colerectal Cancer	Primary Tumor	Oxaliplatin	Yes	PR	7.3	Censored	N/A	HI.4817.004.SSXTLI_114.01-A-058.bam	N/A	N/A	N/A
Q-CROC-01	047	01-1-047-1-UNK_rep	Pre	Homo sapiens	Colerectal Cancer	Liver metastasis	Oxaliplatin	Yes	N/A	0.5	Censored	N/A	HI.3705.002.SSXT96_G11.01-1-047-1-UNK_rep.bam	N/A	01-1-047-1-UNK_A05.cyhd.ND.cychp	01-1-047-1-UNK_A05.CEL
Q-CROC-01	58	01-058-BF	N/A	Homo sapiens	Colerectal Cancer	Blood Normal	Oxaliplatin	Yes	PR	7.3	Censored	N/A	HI.3702.007.SSXT96_B05.01-058-BF.bam	N/A	N/A	N/A
Q-CROC-06	47	06-1-047-1	Post	Homo sapiens	Colerectal Cancer	Liver metastasis	Irinotecan	Yes	N/A	N/A	N/A	N/A	HI.4739.002.SSXT96_D08.06-1-047-1.bam	HI.4731.006.NEBNext_Index_10.06-1-047-1.bam	N/A	N/A
Q-CROC-01	61	01-061-BF	N/A	Homo sapiens	Colerectal Cancer	Blood Normal	Oxaliplatin	Yes	PR	9.6	Relapse	N/A	HI.3703.004.SSXT96_A08.01-061-BF.bam	N/A	N/A	N/A
Q-CROC-01	048	01-1-048-1	Pre	Homo sapiens	Colerectal Cancer	Liver metastasis	Oxaliplatin	Yes	N/A	1.4	Censored	N/A	IX2997_C4LT7ACXX_2_ATACGG.bam	IX2707_C422TACXX_2_TACAGC.bam	N/A	N/A
Q-CROC-01	62	01-A-062	N/A	Homo sapiens	Colerectal Cancer	Primary Tumor	Oxaliplatin	Yes	SD	2.8	Relapse	N/A	HI.4817.004.SSXTLI_115.01-A-062.bam	N/A	N/A	N/A
Q-CROC-01	62	01-062-BF	N/A	Homo sapiens	Colerectal Cancer	Blood Normal	Oxaliplatin	Yes	SD	2.8	Relapse	N/A	HI.3703.003.SSXT96_G07.01-062-BF.bam	N/A	N/A	N/A
Q-CROC-06	48	06-1-048-1	Post	Homo sapiens	Colerectal Cancer	Liver metastasis	Oxaliplatin + Irinotecan	Yes	N/A	N/A	N/A	N/A	HI.4739.002.SSXT96_D10.06-1-048-1.bam	HI.4731.006.NEBNext_Index_15.06-1-048-1.bam	N/A	N/A
Q-CROC-01	63	01-063-WB	N/A	Homo sapiens	Colerectal Cancer	Blood Normal	Oxaliplatin	Yes	CR	18.6	Censored	N/A	HI.3703.004.SSXT96_C08.01-063-WB.bam	N/A	N/A	N/A
Q-CROC-01	64	01-A-064	N/A	Homo sapiens	Colerectal Cancer	Primary Tumor	Oxaliplatin	Yes	PD	N/A	N/A	N/A	HI.4817.004.SSXTLI_116.01-A-064.bam	N/A	N/A	N/A
Q-CROC-01	66	01-A-066	N/A	Homo sapiens	Colerectal Cancer	Primary Tumor	Oxaliplatin	Yes	SD	7	Censored	N/A	HI.4817.004.SSXTLI_117.01-A-066.bam	N/A	N/A	N/A
Q-CROC-01	049	01-1-049-1	Pre	Homo sapiens	Colerectal Cancer	Liver metastasis	Oxaliplatin	Yes	SD	3.7	Censored	SD	IX2993_C4KP5ACXX_5_CAACTA.bam	HI.3757.004.Index_3.01-1-049-1.bam	N/A	N/A
Q-CROC-01	66	01-066-BF	N/A	Homo sapiens	Colerectal Cancer	Blood Normal	Oxaliplatin	Yes	SD	7	Censored	N/A	HI.4631.001.SSXT96_A03.066-BF.bam	N/A	N/A	N/A
Q-CROC-01	49	01-2-049-17	Post	Homo sapiens	Colerectal Cancer	Liver metastasis	Oxaliplatin	Yes	SD	3.7	Censored	SD	IX3004_C4L38ACXX_1_CATGGC.bam	HI.3757.004.Index_9.01-2-049-17.bam	N/A	N/A
Q-CROC-01	67	01-A-067	N/A	Homo sapiens	Colerectal Cancer	Primary Tumor	Oxaliplatin	Yes	PR	12.7	Relapse	N/A	HI.4817.004.SSXTLI_118.01-A-067.bam	N/A	N/A	N/A
Q-CROC-01	67	01-067-BF	N/A	Homo sapiens	Colerectal Cancer	Blood Normal	Oxaliplatin	Yes	PR	12.7	Relapse	N/A	HI.3703.005.SSXT96_E08.01-067-BF.bam	N/A	N/A	N/A
Q-CROC-01	050	01-1-050-1	Pre	Homo sapiens	Colerectal Cancer	Liver metastasis	Oxaliplatin	Yes	PD	4.9	Relapse	N/A	IX3001_C4LT7ACXX_6_ATCTAT.bam	N/A	N/A	N/A
Q-CROC-01	70	01-A-070	N/A	Homo sapiens	Colerectal Cancer	Primary Tumor	Oxaliplatin	Yes	PR	6.6	Relapse	N/A	HI.4817.005.SSXTLI_120.01-A-070.bam	N/A	N/A	N/A
Q-CROC-01	70	01-070-BF	N/A	Homo sapiens	Colerectal Cancer	Blood Normal	Oxaliplatin	Yes	PR	6.6	Relapse	N/A	HI.3703.005.SSXT96_F08.01-070-BF.bam	N/A	N/A	N/A
Q-CROC-01	50	01-2-050-1	Post	Homo sapiens	Colerectal Cancer	Liver metastasis	Oxaliplatin	Yes	PD	4.9	Relapse	N/A	IX3003_C4LT7ACXX_8_ATGAGC.bam	IX2721_C42JUACXX_8_TGCCAT.bam	N/A	N/A
Q-CROC-01	71	01-A-071	N/A	Homo sapiens	Colerectal Cancer	Primary Tumor	Oxaliplatin	Yes	N/A	7.9	Censored	N/A	HI.4817.004.SSXTLI_119.01-A-071.bam	N/A	N/A	N/A
Q-CROC-01	71	01-071-BF	N/A	Homo sapiens	Colerectal Cancer	Blood Normal	Oxaliplatin	Yes	N/A	7.9	Censored	N/A	HI.3703.005.SSXT96_H08.01-071-BF.bam	N/A	N/A	N/A
Q-CROC-06	50	06-1-050-2	Post	Homo sapiens	Colerectal Cancer	Liver metastasis	Oxaliplatin	Yes	N/A	N/A	N/A	N/A	HI.4739.002.SSXT96_D12.06-1-050-2.bam	HI.4731.006.NEBNext_Index_7.06-1-050-2.bam	N/A	N/A
Q-CROC-01	73	01-073-BF	N/A	Homo sapiens	Colerectal Cancer	Blood Normal	Irinotecan	Yes	PR	2.1	Censored	N/A	HI.4631.001.SSXT96_C03.073-BF.bam	N/A	N/A	N/A
Q-CROC-01	051	01-1-051-1a	Pre	Homo sapiens	Colerectal Cancer	Liver metastasis	Oxaliplatin + Irinotecan	No	PR	13.3	Censored	PR	HI.4631.001.SSXT96_E02.01-1-051-1a.bam	HI.4575.007.Index_14.01-1-051-1a.bam	N/A	N/A
Q-CROC-01	76	01-A-076-1	N/A	Homo sapiens	Colerectal Cancer	Primary Tumor	Oxaliplatin	No	SD	7.6	Relapse	N/A	HI.4817.005.SSXTLI_121.01-A-076-1.bam	N/A	N/A	N/A
Q-CROC-06	51	06-1-051-1	Post	Homo sapiens	Colerectal Cancer	Liver metastasis	Irinotecan	Yes	N/A	N/A	N/A	N/A	HI.4739.002.SSXT96_E02.06-1-051-1.bam	HI.4731.006.NEBNext_Index_18.06-1-051-1.bam	N/A	N/A
Q-CROC-01	76	01-076-BF	N/A	Homo sapiens	Colerectal Cancer	Blood Normal	Oxaliplatin	No	SD	7.6	Relapse	N/A	HI.3702.008.SSXT96_E05.01-076-BF.bam	N/A	N/A	N/A
Q-CROC-01	053	01-1-053-2b	Pre	Homo sapiens	Colerectal Cancer	Liver metastasis	Irinotecan	Yes	PR	11.4	Censored	PR	HI.4635.001.SSXT96_G02.01-1-053-2b.bam	HI.4575.007.Index_16.01-1-053-2b.bam	N/A	N/A
Q-CROC-01	77	01-077-BF	N/A	Homo sapiens	Colerectal Cancer	Blood Normal	Irinotecan	Yes	PR	9.8	Relapse	N/A	HI.4631.002.SSXT96_E03.077-BF.bam	N/A	N/A	N/A
Q-CROC-01	53	01-2-053-1	Post	Homo sapiens	Colerectal Cancer	Liver metastasis	Irinotecan	Yes	PR	11.4	Censored	PR	HI.4635.001.SSXT96_H02.01-2-053-1.bam	HI.4576.007.Index_9.01-2-053-1.bam	N/A	N/A
Q-CROC-06	53	06-1-053-1	Post	Homo sapiens	Colerectal Cancer	Liver metastasis	Oxaliplatin	No	N/A	N/A	N/A	N/A	HI.4739.002.SSXT96_E04.06-1-053-1.bam	HI.4731.006.NEBNext_Index_14.06-1-053-1.bam	N/A	N/A
Q-CROC-01	80	01-080-BF	N/A	Homo sapiens	Colerectal Cancer	Blood Normal	Oxaliplatin	Yes	SD	7.6	Censored	N/A	HI.3702.008.SSXT96_H05.01-080-BF.bam	N/A	N/A	N/A
Q-CROC-01	054	01-1-054-2a	Pre	Homo sapiens	Colerectal Cancer	Liver metastasis	Oxaliplatin	Yes	PR	8.1	Censored	PR	HI.3703.002.SSXT96_B07.01-1-054-2a.bam	HI.3763.002.Index_2.01-1-054-2a.bam	01-1-054-2a_A06.cyhd.ND.cychp	01-1-054-2a_A06.CEL
Q-CROC-01	81	01-A-081	N/A	Homo sapiens	Colerectal Cancer	Primary Tumor	Oxaliplatin	Yes	PR	11.7	Relapse	N/A	HI.4817.005.SSXTLI_122.01-A-081.bam	N/A	N/A	N/A
Q-CROC-01	81	01-081-BF	N/A	Homo sapiens	Colerectal Cancer	Blood Normal	Oxaliplatin	Yes	PR	11.7	Relapse	N/A	HI.3703.006.SSXT96_B09.01-081-BF.bam	N/A	N/A	N/A
Q-CROC-01	056	01-1-056-2	Pre	Homo sapiens	Colerectal Cancer	Liver metastasis	Oxaliplatin	Yes	PD	4.8	Relapse	IRES	HI.3702.006.SSXT96_E04.01-1-056-2.bam	N/A	01-1-056-2_A04.cyhd.cychp	01-1-056-2_A04.CEL
Q-CROC-01	056	01-2-056-1	Post	Homo sapiens	Colerectal Cancer	Liver metastasis	Oxaliplatin	Yes	PD	4.8	Relapse	IRES	HI.3702.006.SSXT96_F04.01-2-056-1.bam	HI.3757.004.Index_8.01-2-056-2.bam	01-2-056-1_A05.cyhd.cychp	01-2-056-1_A05.CEL
Q-CROC-01	82	01-082-BF	N/A	Homo sapiens	Colerectal Cancer	Blood Normal	Oxaliplatin	Yes	PD	1.7	Relapse	N/A	HI.3703.001.SSXT96_C06.01-082-BF.bam	N/A	N/A	N/A
Q-CROC-01	057	01-1-057-1	Pre	Homo sapiens	Colerectal Cancer	Liver metastasis	Oxaliplatin	Yes	SD	7.5	Relapse	SD	HI.3703.003.SSXT96_D07.01-1-057-1.bam	N/A	N/A	N/A
Q-CROC-01	83	01-083-BF	N/A	Homo sapiens	Colerectal Cancer	Blood Normal	Oxaliplatin	Yes	N/A	1	dead	N/A	HI.3705.002.SSXT96_H11.01-083-BF_rep.bam	N/A	N/A	N/A
Q-CROC-01	058	01-1-058-2	Pre	Homo sapiens	Colerectal Cancer	Liver metastasis	Oxaliplatin	Yes	PR	7.3	Censored	PR	HI.3702.007.SSXT96_H04.01-1-058-2.bam	N/A	01-1-058-2_A06.cyhd.cychp	01-1-058-2_A06.CEL
Q-CROC-01	84	01-084-BF	N/A	Homo sapiens	Colerectal Cancer	Blood Normal	Oxaliplatin	Yes	PD	3.4	Relapse	N/A	HI.3703.006.SSXT96_E09.01-084-BF.bam	N/A	N/A	N/A
Q-CROC-01	058	01-2-058-2	Post	Homo sapiens	Colerectal Cancer	Liver metastasis	Oxaliplatin	Yes	PR	7.3	Censored	PR	HI.3702.007.SSXT96_A05.01-2-058-2.bam	HI.3757.005.Index_10.01-2-058-2.bam	01-2-058-2_A07.cyhd.cychp	01-2-058-2_A07.CEL
Q-CROC-01	85	01-A-085	N/A	Homo sapiens	Colerectal Cancer	Primary Tumor	Oxaliplatin	No	PR	19.1	Relapse	N/A	HI.4817.005.SSXTLI_123.01-A-085.bam	N/A	N/A	N/A
Q-CROC-01	061	01-1-061-1	Pre	Homo sapiens	Colerectal Cancer	Liver metastasis	Oxaliplatin	Yes	PR	9.6	Relapse	PR	HI.3703.004.SSXT96_H07.01-1-061-1.bam	N/A	01-1-061-1_A08.cyhd.ND.cychp	01-1-061-1_A08.CEL
Q-CROC-01	062	01-1-062-2	Pre	Homo sapiens	Colerectal Cancer	Liver metastasis	Oxaliplatin	Yes	SD	2.8	Relapse	SD	HI.3703.003.SSXT96_F07.01-1-062-2.bam	N/A	01-1-062-2_A07.cyhd.ND.cychp	01-1-062-2_A07.CEL
Q-CROC-01	85	01-085-BF	N/A	Homo sapiens	Colerectal Cancer	Blood Normal	Oxaliplatin	No	N/A	19.1	Relapse	N/A	HI.3703.002.SSXT96_F06.01-085-BF.bam	N/A	N/A	N/A
Q-CROC-01	063	01-1-063-2	Pre	Homo sapiens	Colerectal Cancer	Liver metastasis	Oxaliplatin	Yes	CR	18.6	Censored	PR	HI.3703.004.SSXT96_B08.01-1-063-2.bam	HI.3763.002.Index_13.01-1-063-2.bam	01-1-063-2_A09.cyhd.ND.cychp	01-1-063-2_A09.CEL
Q-CROC-01	86	01-A-086	N/A	Homo sapiens	Colerectal Cancer	Primary Tumor	Oxaliplatin	Yes	PR	8.8	Censored	N/A	HI.4817.005.SSXTLI_124.01-A-086.bam	N/A	N/A	N/A
Q-CROC-01	86	01-086-BF	N/A	Homo sapiens	Colerectal Cancer	Blood Normal	Oxaliplatin	Yes	PR	8.8	Censored	N/A	HI.3699.002.SSXT96_G09.01-086-BF.bam	N/A	N/A	N/A
Q-CROC-01	66	01-2-066-2	Post	Homo sapiens	Colerectal Cancer	Liver metastasis	Oxaliplatin	Yes	SD	7	Censored	SD	HI.4631.001.SSXT96_B03.01-2-066-2.bam	HI.4576.007.Index_8.01-2-066-2.bam	N/A	N/A
Q-CROC-01	87	01-087-BF	N/A	Homo sapiens	Colerectal Cancer	Blood Normal	Oxaliplatin	Yes	PR	35.4	Relapse	N/A	HI.4631.002.SSXT96_G03.087-BF.bam	N/A	N/A	N/A
Q-CROC-01	067	01-1-067-1	Pre	Homo sapiens	Colerectal Cancer	Liver metastasis	Oxaliplatin	Yes	PR	12.7	Relapse	ARES	HI.3703.004.SSXT96_D08.01-1-067-1.bam	N/A	01-1-067-1_A10.cyhd.ND.cychp	01-1-067-1_A10.CEL
Q-CROC-01	88	01-088-BF	N/A	Homo sapiens	Colerectal Cancer	Blood Normal	Irinotecan	Yes	PR	9.9	Relapse	N/A	HI.4631.002.SSXT96_A04.088-BF.bam	N/A	N/A	N/A
Q-CROC-01	070	01-1-070-2_rep	Pre	Homo sapiens	Colerectal Cancer	Liver metastasis	Oxaliplatin	Yes	PR	6.6	Relapse	PR	HI.3705.002.SSXT96_A12.01-1-070-2_rep.bam	N/A	N/A	N/A
Q-CROC-01	071	01-1-071-1	Pre	Homo sapiens	Colerectal Cancer	Liver metastasis	Oxaliplatin	Yes	N/A	7.9	Censored	N/A	HI.3703.005.SSXT96_G08.01-1-071-1.bam	HI.3763.002.Index_6.01-1-071-1.bam	01-1-071-1_A12.cyhd.ND.cychp	01-1-071-1_A12.CEL
Q-CROC-01	90	01-090-WB	N/A	Homo sapiens	Colerectal Cancer	Blood Normal	Oxaliplatin	No	PR	5.5	Relapse	N/A	HI.3703.002.SSXT96_A07.01-090-WB.bam	N/A	N/A	N/A
Q-CROC-01	073	01-1-073-1	Pre	Homo sapiens	Colerectal Cancer	Liver metastasis	Irinotecan	Yes	PR	2.1	Censored	SD	HI.4631.002.SSXT96_D03.01-1-073-1.bam	N/A	N/A	N/A
Q-CROC-01	076	01-1-076-2	Pre	Homo sapiens	Colerectal Cancer	Liver metastasis	Oxaliplatin	No	SD	7.6	Relapse	ARES	HI.3702.007.SSXT96_C05.01-1-076-2.bam	HI.3763.002.Index_15.01-1-076-2.bam	01-1-076-2_A08.cyhd.cychp	01-1-076-2_A08.CEL
Q-CROC-01	92	01-092-WB	N/A	Homo sapiens	Colerectal Cancer	Blood Normal	Irinotecan	No	N/A	26.4	Censored	N/A	HI.4631.002.SSXT96_C04.092-WB.bam	N/A	N/A	N/A
Q-CROC-01	076	01-2-076-2	Post	Homo sapiens	Colerectal Cancer	Liver metastasis	Oxaliplatin	No	SD	7.6	Relapse	ARES	HI.3702.008.SSXT96_D05.01-2-076-2.bam	HI.3763.003.Index_7.01-2-076-2.bam	01-2-076-2_A09.cyhd.cychp	01-2-076-2_A09.CEL
Q-CROC-01	93	01-A-093	N/A	Homo sapiens	Colerectal Cancer	Primary Tumor	Oxaliplatin	Yes	PR	17.8	Relapse	N/A	HI.4817.005.SSXTLI_125.01-A-093.bam	N/A	N/A	N/A
Q-CROC-01	93	01-093-BF	N/A	Homo sapiens	Colerectal Cancer	Blood Normal	Oxaliplatin	Yes	PR	17.8	Relapse	N/A	HI.4631.003.SSXT96_F04.093-BF.bam	N/A	N/A	N/A
Q-CROC-01	077	01-1-077-2	Pre	Homo sapiens	Colerectal Cancer	Liver metastasis	Irinotecan	Yes	PR	9.8	Relapse	PR	HI.4631.002.SSXT96_F03.01-1-077-2.bam	N/A	N/A	N/A
Q-CROC-01	96	01-096-BF	N/A	Homo sapiens	Colerectal Cancer	Blood Normal	Irinotecan	Yes	PR	36.4	Censored	N/A	HI.4631.003.SSXT96_B05.096-BF.bam	N/A	N/A	N/A
Q-CROC-01	080	01-1-080-1	Pre	Homo sapiens	Colerectal Cancer	Liver metastasis	Oxaliplatin	Yes	SD	7.6	Censored	SD	HI.3702.008.SSXT96_F05.01-1-080-1.bam	HI.3757.005.Index_20.01-1-080-1.bam	01-1-080-1_A10.cyhd.cychp	01-1-080-1_A10.CEL
Q-CROC-01	99	01-A-099	N/A	Homo sapiens	Colerectal Cancer	Primary Tumor	Irinotecan	Yes	PR	24.2	Censored	N/A	HI.4817.006.SSXTLI_126.01-A-099.bam	N/A	N/A	N/A
Q-CROC-01	99	01-099-BF	N/A	Homo sapiens	Colerectal Cancer	Blood Normal	Irinotecan	Yes	PR	24.2	Censored	N/A	HI.4631.003.SSXT96_D05.099-BF.bam	N/A	N/A	N/A
Q-CROC-01	080	01-2-080-2	Post	Homo sapiens	Colerectal Cancer	Liver metastasis	Oxaliplatin	Yes	SD	7.6	Censored	SD	HI.3702.008.SSXT96_G05.01-2-080-2.bam	HI.3763.003.Index_18.01-2-080-2.bam	01-2-080-2_A11.cyhd.cychp	01-2-080-2_A11.CEL
Q-CROC-01	101	01-101-WB	N/A	Homo sapiens	Colerectal Cancer	Blood Normal	Irinotecan	Yes	PR	5.1	Censored	N/A	HI.4631.004.SSXT96_F05.101-WB.bam	N/A	N/A	N/A
Q-CROC-01	081	01-1-081-1	Pre	Homo sapiens	Colerectal Cancer	Liver metastasis	Oxaliplatin	Yes	PR	11.7	Relapse	ARES	HI.3703.005.SSXT96_A09.01-1-081-1.bam	N/A	N/A	N/A
Q-CROC-01	102	01-102-BF	N/A	Homo sapiens	Colerectal Cancer	Blood Normal	Oxaliplatin	Yes	N/A	0.4	Censored	N/A	HI.4631.004.SSXT96_H05.102-BF.bam	N/A	N/A	N/A
Q-CROC-01	082	01-1-082-1	Pre	Homo sapiens	Colerectal Cancer	Liver metastasis	Oxaliplatin	Yes	PD	1.7	Relapse	PR	HI.3703.001.SSXT96_A06.01-1-082-1.bam	HI.3757.005.Index_22.01-1-082-1.bam	01-1-082-1_A12.cyhd.cychp	01-1-082-1_A12.CEL
Q-CROC-01	103	01-103-BF	N/A	Homo sapiens	Colerectal Cancer	Blood Normal	Irinotecan	Yes	PD	2	Relapse	N/A	HI.4631.004.SSXT96_B06.103-BF.bam	N/A	N/A	N/A
Q-CROC-01	82	01-2-082-2	Post	Homo sapiens	Colerectal Cancer	Liver metastasis	Oxaliplatin	Yes	PD	1.7	Relapse	PR	HI.3703.001.SSXT96_B06.01-2-082-2.bam	N/A	N/A	N/A
Q-CROC-01	104	01-A-104	N/A	Homo sapiens	Colerectal Cancer	Primary Tumor	Oxaliplatin	No	PR	5.6	Relapse	N/A	HI.4817.006.SSXTLI_127.01-A-104.bam	N/A	N/A	N/A
Q-CROC-01	104	01-104-BF	N/A	Homo sapiens	Colerectal Cancer	Blood Normal	Oxaliplatin	No	PR	5.6	Relapse	N/A	HI.3699.002.SSXT96_A10.01-104-BF-d.bam	N/A	N/A	N/A
Q-CROC-01	083	01-1-083-2	Pre	Homo sapiens	Colerectal Cancer	Liver metastasis	Oxaliplatin	Yes	N/A	1	dead	N/A	HI.3703.006.SSXT96_C09.01-1-083-2.bam	HI.3763.003.Index_14.01-1-083-2.bam	01-1-083-2_B01.cyhd.ND.cychp	01-1-083-2_B01.CEL
Q-CROC-01	105	01-105-BF	N/A	Homo sapiens	Colerectal Cancer	Blood Normal	Oxaliplatin	Yes	PR	6.1	Censored	N/A	HI.3699.002.SSXT96_C10.01-105-BF.bam	N/A	N/A	N/A
Q-CROC-01	084	01-1-084-1	Pre	Homo sapiens	Colerectal Cancer	Liver metastasis	Oxaliplatin	Yes	PD	3.4	Relapse	IRES	HI.3703.006.SSXT96_D09.01-1-084-1.bam	HI.3763.003.Index_16.01-1-084-1.bam	01-1-084-1_B02.cyhd.ND.cychp	01-1-084-1_B02.CEL
Q-CROC-01	106	01-A-106	N/A	Homo sapiens	Colerectal Cancer	Primary Tumor	Irinotecan	Yes	PR	26.7	Relapse	N/A	HI.4817.006.SSXTLI_128.01-A-106.bam	N/A	N/A	N/A
Q-CROC-01	106	01-106-BF	N/A	Homo sapiens	Colerectal Cancer	Blood Normal	Irinotecan	Yes	PR	26.7	Relapse	N/A	HI.4631.004.SSXT96_D06.106-BF.bam	N/A	N/A	N/A
Q-CROC-01	107	01-A-107	N/A	Homo sapiens	Colerectal Cancer	Primary Tumor	Irinotecan	Yes	SD	19.4	Relapse	N/A	HI.4817.001.SSXTLI_22.01-A-107.bam	N/A	N/A	N/A
Q-CROC-01	107	01-107-WB	N/A	Homo sapiens	Colerectal Cancer	Blood Normal	Irinotecan	Yes	SD	19.4	Relapse	N/A	HI.4631.005.SSXT96_F06.107-WB.bam	N/A	N/A	N/A
Q-CROC-01	085	01-1-085-1	Pre	Homo sapiens	Colerectal Cancer	Liver metastasis	Oxaliplatin	No	SD	19.1	Relapse	ARES	HI.3703.001.SSXT96_D06.01-1-085-1.bam	HI.3763.004.Index_4.01-1-085-1.bam	01-1-085-1_B01.cyhd.cychp	01-1-085-1_B01.CEL
Q-CROC-01	108	01-A-108	N/A	Homo sapiens	Colerectal Cancer	Primary Tumor	Irinotecan	Yes	SD	4.2	Censored	N/A	HI.4817.006.SSXTLI_130.01-A-108.bam	N/A	N/A	N/A
Q-CROC-01	108	01-108-BF	N/A	Homo sapiens	Colerectal Cancer	Blood Normal	Irinotecan	Yes	SD	4.2	Censored	N/A	HI.3704.002.SSXT96_D10.01-108-BF-d.bam	N/A	N/A	N/A
Q-CROC-01	085	01-3-085-4	Post	Homo sapiens	Colerectal Cancer	Liver metastasis	Oxaliplatin	No	SD	19.1	Relapse	ARES	HI.3859.002.SSXT96_B12.01-3-085-4.bam	HI.3935.002.Index_2.01-3-085-4.bam	01-3-085-4.cyhd.ND.cychp	01-3-085-4.CEL
Q-CROC-01	109	01-A-109	N/A	Homo sapiens	Colerectal Cancer	Primary Tumor	Oxaliplatin + Irinotecan	Yes	SD	10.4	Relapse	N/A	HI.4817.006.SSXTLI_131.01-A-109.bam	N/A	N/A	N/A
Q-CROC-01	109	01-109-BF	N/A	Homo sapiens	Colerectal Cancer	Blood Normal	Oxaliplatin + Irinotecan	Yes	SD	10.4	Relapse	N/A	HI.3704.002.SSXT96_F10.01-109-BF.bam	N/A	N/A	N/A
Q-CROC-01	085	01-2-085-2	Post	Homo sapiens	Colerectal Cancer	Liver metastasis	Oxaliplatin	No	N/A	19.1	Relapse	N/A	N/A	N/A	01-2-085-2-d_B02.cyhd.cychp	01-2-085-2-d_B02.CEL
Q-CROC-01	111	01-111-BF	N/A	Homo sapiens	Colerectal Cancer	Blood Normal	Oxaliplatin	No	PR	6.7	Relapse	N/A	HI.3704.002.SSXT96_H10.01-111-BF.bam	N/A	N/A	N/A
Q-CROC-01	086	01-1-086-2	Pre	Homo sapiens	Colerectal Cancer	Liver metastasis	Oxaliplatin	Yes	PR	8.8	Censored	PR	HI.3703.006.SSXT96_F09.01-1-086-2.bam	N/A	N/A	N/A
Q-CROC-01	113	01-113-BF	N/A	Homo sapiens	Colerectal Cancer	Blood Normal	Irinotecan	Yes	SD	7.4	Censored	N/A	HI.4631.005.SSXT96_H06.113-BF.bam	N/A	N/A	N/A
Q-CROC-01	087	01-2-087-1	Post	Homo sapiens	Colerectal Cancer	Liver metastasis	Oxaliplatin	Yes	PR	35.4	Relapse	IRES	HI.4631.002.SSXT96_H03.01-2-087-1.bam	N/A	N/A	N/A
Q-CROC-01	115	01-115-BF	N/A	Homo sapiens	Colerectal Cancer	Blood Normal	Irinotecan	Yes	PR	13.3	Relapse	N/A	HI.4631.005.SSXT96_B07.115-BF.bam	N/A	N/A	N/A
Q-CROC-01	088	01-1-088-2	Pre	Homo sapiens	Colerectal Cancer	Liver metastasis	Irinotecan	Yes	PR	9.9	Relapse	PR	HI.4631.002.SSXT96_B04.01-1-088-2.bam	N/A	N/A	N/A
Q-CROC-01	118	01-118-BF	N/A	Homo sapiens	Colerectal Cancer	Blood Normal	Oxaliplatin	Yes	SD	2.8	Censored	N/A	HI.3704.003.SSXT96_B11.01-118-BF.bam	N/A	N/A	N/A
Q-CROC-01	090	01-1-090-2	Pre	Homo sapiens	Colerectal Cancer	Liver metastasis	Oxaliplatin	No	PR	5.5	Relapse	ARES	HI.3703.002.SSXT96_G06.01-1-090-2.bam	N/A	01-1-090-2_B03.cyhd.cychp	01-1-090-2_B03.CEL
Q-CROC-01	119	01-119-BF	N/A	Homo sapiens	Colerectal Cancer	Blood Normal	Oxaliplatin	No	SD	5.9	Relapse	N/A	HI.4631.005.SSXT96_D07.119-BF.bam	N/A	N/A	N/A
Q-CROC-01	090	01-2-090-2	Post	Homo sapiens	Colerectal Cancer	Liver metastasis	Oxaliplatin	No	PR	5.5	Relapse	PR	HI.3703.002.SSXT96_H06.01-2-090-2.bam	HI.3763.004.Index_12.01-2-090-2.bam	01-2-090-2_B04.cyhd.cychp	01-2-090-2_B04.CEL
Q-CROC-01	120	01-A-120	N/A	Homo sapiens	Colerectal Cancer	Primary Tumor	Irinotecan	Yes	SD	6.4	Relapse	N/A	HI.4817.006.SSXTLI_132.01-A-120.bam	N/A	N/A	N/A
Q-CROC-01	120	01-120-BF	N/A	Homo sapiens	Colerectal Cancer	Blood Normal	Irinotecan	Yes	SD	6.4	Relapse	N/A	HI.4631.006.SSXT96_F07.120-BF.bam	N/A	N/A	N/A
Q-CROC-01	092	01-1-092-1	Pre	Homo sapiens	Colerectal Cancer	Liver metastasis	Irinotecan	No	N/A	26.4	Censored	PR	HI.4635.001.SSXT96_D04.01-1-092-1.bam	N/A	N/A	N/A
Q-CROC-01	122	01-A-122	N/A	Homo sapiens	Colerectal Cancer	Primary Tumor	Oxaliplatin	Yes	PR	16.5	Relapse	N/A	HI.4817.007.SSXTLI_133.01-A-122.bam	N/A	N/A	N/A
Q-CROC-01	122	01-122-BF	N/A	Homo sapiens	Colerectal Cancer	Blood Normal	Oxaliplatin	Yes	PR	16.5	Relapse	N/A	HI.4631.006.SSXT96_H07.122-BF.bam	N/A	N/A	N/A
Q-CROC-01	92	01-2-092-1	Post	Homo sapiens	Colerectal Cancer	Liver metastasis	Irinotecan	No	N/A	26.4	Censored	PR	HI.4635.001.SSXT96_E04.01-2-092-1.bam	HI.4575.007.Index_4.01-2-092-1.bam	N/A	N/A
Q-CROC-01	127	01-127-BF	N/A	Homo sapiens	Colerectal Cancer	Blood Normal	Oxaliplatin	Yes	PR	13	Relapse	N/A	HI.4631.006.SSXT96_B08.127-BF.bam	N/A	N/A	N/A
Q-CROC-01	093	01-1-093-2	Pre	Homo sapiens	Colerectal Cancer	Liver metastasis	Oxaliplatin	Yes	PR	17.8	Relapse	PR	HI.4631.003.SSXT96_G04.01-1-093-2.bam	HI.4576.007.Index_10.01-1-093-2.bam	N/A	N/A
Q-CROC-01	128	01-A-128	N/A	Homo sapiens	Colerectal Cancer	Primary Tumor	Oxaliplatin	No	PR	15	Relapse	N/A	HI.4817.007.SSXTLI_134.01-A-128.bam	N/A	N/A	N/A
Q-CROC-01	096	01-1-096-2	Pre	Homo sapiens	Colerectal Cancer	Liver metastasis	Irinotecan	Yes	PR	36.4	Censored	PR	HI.4631.003.SSXT96_C05.01-1-096-2.bam	HI.4581.001.Index_20.01-1-096-2.bam	N/A	N/A
Q-CROC-01	128	01-128-BF	N/A	Homo sapiens	Colerectal Cancer	Blood Normal	Oxaliplatin	No	PR	15	Relapse	N/A	HI.4631.006.SSXT96_D08.128-BF.bam	N/A	N/A	N/A
Q-CROC-01	099	01-1-099-2	Pre	Homo sapiens	Colerectal Cancer	Liver metastasis	Irinotecan	Yes	PR	24.2	Censored	PR	HI.4631.003.SSXT96_E05.01-1-099-2.bam	HI.4581.001.Index_22.01-1-099-2.bam	N/A	N/A
Q-CROC-01	129	01-129-BF	N/A	Homo sapiens	Colerectal Cancer	Blood Normal	Irinotecan	Yes	PR	N/A	N/A	N/A	HI.4631.007.SSXT96_G08.129-BF.bam	N/A	N/A	N/A
Q-CROC-01	101	01-1-101-2	Pre	Homo sapiens	Colerectal Cancer	Liver metastasis	Irinotecan	Yes	PR	5.1	Censored	PR	HI.4631.004.SSXT96_G05.01-1-101-2.bam	HI.4581.001.Index_25.01-1-101-2.bam	N/A	N/A
Q-CROC-01	130	01-A-130	N/A	Homo sapiens	Colerectal Cancer	Primary Tumor	N/A	N/A	N/A	N/A	N/A	N/A	HI.4817.007.SSXTLI_135.01-A-130.bam	N/A	N/A	N/A
Q-CROC-01	102	01-1-102-2	Pre	Homo sapiens	Colerectal Cancer	Liver metastasis	Oxaliplatin	Yes	N/A	0.4	Censored	N/A	HI.4631.004.SSXT96_A06.01-1-102-2.bam	HI.4575.007.Index_12.01-1-102-2.bam	N/A	N/A
Q-CROC-01	131	01-131-BF	N/A	Homo sapiens	Colerectal Cancer	Blood Normal	Oxaliplatin	Yes	PR	12.8	Relapse	N/A	HI.4631.007.SSXT96_A09.131-BF.bam	N/A	N/A	N/A
Q-CROC-01	103	01-1-103-2	Pre	Homo sapiens	Colerectal Cancer	Liver metastasis	Irinotecan	Yes	PD	2	Relapse	IRES	HI.4631.004.SSXT96_C06.01-1-103-2.bam	HI.4581.001.Index_21.01-1-103-2.bam	N/A	N/A
Q-CROC-01	132	01-A-132	N/A	Homo sapiens	Colerectal Cancer	Primary Tumor	Oxaliplatin	Yes	PR	8.7	Relapse	N/A	HI.4817.007.SSXTLI_136.01-A-132.bam	N/A	N/A	N/A
Q-CROC-01	104	01-1-104-1	Pre	Homo sapiens	Colerectal Cancer	Liver metastasis	Oxaliplatin	No	PR	5.6	Relapse	ARES	HI.3699.002.SSXT96_H09.01-1-104-1.bam	HI.3763.004.Index_19.01-1-104-1.bam	01-1-104-1_B03.cyhd.ND.cychp	01-1-104-1_B03.CEL
Q-CROC-01	132	01-132-BF	N/A	Homo sapiens	Colerectal Cancer	Blood Normal	Oxaliplatin	Yes	PR	8.7	Relapse	N/A	HI.4631.007.SSXT96_C09.132-BF.bam	N/A	N/A	N/A
Q-CROC-01	105	01-1-105-2	Pre	Homo sapiens	Colerectal Cancer	Liver metastasis	Oxaliplatin	Yes	PR	6.1	Censored	PR	HI.3699.002.SSXT96_B10.01-1-105-2.bam	HI.3763.004.Index_1.01-1-105-2.bam	01-1-105-2_B04.cyhd.ND.cychp	01-1-105-2_B04.CEL
Q-CROC-01	134	01-134-BF	N/A	Homo sapiens	Colerectal Cancer	Blood Normal	Irinotecan	No	SD	9	Relapse	N/A	HI.4631.008.SSXT96_F09.134-BF.bam	N/A	N/A	N/A
Q-CROC-01	106	01-1-106-5	Pre	Homo sapiens	Colerectal Cancer	Liver metastasis	Irinotecan	Yes	PR	26.7	Relapse	PR	HI.4631.004.SSXT96_E06.01-1-106-5.bam	N/A
Q-CROC-01	108	01-1-108-2_rep	Pre	Homo sapiens	Colerectal Cancer	Liver metastasis	Irinotecan	Yes	SD	4.2	Censored	SD	HI.3705.002.SSXT96_B12.01-1-108-2_rep.bam	N/A	01-1-108-2_B05.cyhd.ND.cychp	01-1-108-2_B05.CEL
Q-CROC-01	135	01-135-BF	N/A	Homo sapiens	Colerectal Cancer	Blood Normal	Oxaliplatin	Yes	PD	1.9	Relapse	N/A	HI.3859.002.SSXT96_E12.01-135-BF.bam	N/A	N/A	N/A
Q-CROC-01	109	01-1-109-2	Pre	Homo sapiens	Colerectal Cancer	Liver metastasis	Oxaliplatin + Irinotecan	Yes	SD	10.4	Relapse	PR	HI.3704.002.SSXT96_E10.01-1-109-2.bam	N/A	01-1-109-2.cyhd.ND.cychp	01-1-109-2.CEL
Q-CROC-01	136	01-A-136	N/A	Homo sapiens	Colerectal Cancer	Primary Tumor	Irinotecan	No	CR	8.5	Censored	N/A	HI.4817.007.SSXTLI_137.01-A-136.bam	N/A	N/A	N/A
Q-CROC-01	111	01-1-111-3	Pre	Homo sapiens	Colerectal Cancer	Liver metastasis	Oxaliplatin	No	PR	6.7	Relapse	PR	HI.3704.002.SSXT96_G10.01-1-111-3.bam	N/A	01-1-111-3_B07.cyhd.ND.cychp	01-1-111-3_B07.CEL
Q-CROC-01	136	01-136-BF	N/A	Homo sapiens	Colerectal Cancer	Blood Normal	Irinotecan	No	CR	8.5	Censored	N/A	HI.4631.008.SSXT96_H09.136-BF.bam	N/A	N/A	N/A
Q-CROC-01	113	01-1-113-2	Pre	Homo sapiens	Colerectal Cancer	Liver metastasis	Irinotecan	Yes	SD	7.4	Censored	SD	HI.4631.005.SSXT96_A07.01-1-113-2.bam	HI.4575.007.Index_19.01-1-113-2.bam	N/A	N/A
Q-CROC-01	137	01-137-BF	N/A	Homo sapiens	Colerectal Cancer	Blood Normal	Irinotecan	Yes	PR	19.8	Censored	N/A	HI.4631.008.SSXT96_C10.137-BF.bam	N/A	N/A	N/A
Q-CROC-01	115	01-1-115-2	Pre	Homo sapiens	Colerectal Cancer	Liver metastasis	Irinotecan	Yes	PR	13.3	Relapse	PR	HI.4631.005.SSXT96_C07.01-1-115-2.bam	N/A	N/A	N/A
Q-CROC-01	140	01-A-140	N/A	Homo sapiens	Colerectal Cancer	Primary Tumor	Oxaliplatin	No	CR	8.1	Censored	N/A	HI.4817.007.SSXTLI_138.01-A-140.bam	N/A	N/A	N/A
Q-CROC-01	140	01-140-BF	N/A	Homo sapiens	Colerectal Cancer	Blood Normal	Oxaliplatin	No	CR	8.1	Censored	N/A	HI.4631.008.SSXT96_E10.140-BF.bam	N/A	N/A	N/A
Q-CROC-01	118	01-1-118-1	Pre	Homo sapiens	Colerectal Cancer	Liver metastasis	Oxaliplatin	Yes	SD	2.8	Censored	PR	HI.3704.003.SSXT96_A11.01-1-118-1.bam	HI.3763.004.Index_3.01-1-118-1.bam	01-1-118-1_B08.cyhd.ND.cychp	01-1-118-1_B08.CEL
Q-CROC-01	143	01-143-BF	N/A	Homo sapiens	Colerectal Cancer	Blood Normal	Irinotecan	Yes	CR	8.5	Censored	N/A	HI.4631.008.SSXT96_G10.143-BF.bam	N/A	N/A	N/A
Q-CROC-01	119	01-1-119-2	Pre	Homo sapiens	Colerectal Cancer	Liver metastasis	Oxaliplatin	No	SD	5.9	Relapse	PR	HI.4631.005.SSXT96_E07.01-1-119-2.bam	HI.4576.003.Index_1.01-1-119-2.bam	N/A	N/A
Q-CROC-01	144	01-A-144	N/A	Homo sapiens	Colerectal Cancer	Primary Tumor	Oxaliplatin	No	PR	10.3	Censored	N/A	HI.4817.008.SSXTLI_139.01-A-144.bam	N/A	N/A	N/A
Q-CROC-01	144	01-144-BF	N/A	Homo sapiens	Colerectal Cancer	Blood Normal	Oxaliplatin	No	PR	10.3	Censored	N/A	HI.4635.003.SSXT96_A11.144-BF.bam	N/A	N/A	N/A
Q-CROC-01	120	01-1-120-1	Pre	Homo sapiens	Colerectal Cancer	Liver metastasis	Irinotecan	Yes	SD	6.4	Relapse	ARES	HI.4631.006.SSXT96_G07.01-1-120-1.bam	N/A	N/A	N/A
Q-CROC-01	145	01-A-145	N/A	Homo sapiens	Colerectal Cancer	Primary Tumor	Irinotecan	No	CR	9.2	Censored	N/A	HI.4817.008.SSXTLI_140.01-A-145.bam	N/A	N/A	N/A
Q-CROC-01	122	01-1-122-2	Pre	Homo sapiens	Colerectal Cancer	Liver metastasis	Oxaliplatin	Yes	PR	16.5	Relapse	ARES	HI.4631.006.SSXT96_A08.01-1-122-2.bam	N/A	N/A	N/A
Q-CROC-01	145	01-145-BF	N/A	Homo sapiens	Colerectal Cancer	Blood Normal	Irinotecan	No	CR	9.2	Censored	N/A	HI.4635.003.SSXT96_H12.145-BF.bam	N/A	N/A	N/A
Q-CROC-01	127	01-1-127-2	Pre	Homo sapiens	Colerectal Cancer	Liver metastasis	Oxaliplatin	Yes	PR	13	Relapse	ARES	HI.4631.006.SSXT96_C08.01-1-127-2.bam	HI.4576.003.Index_3.01-1-127-2.bam	N/A	N/A
Q-CROC-01	146	01-146-BF	N/A	Homo sapiens	Colerectal Cancer	Blood Normal	Irinotecan	Yes	SD	5.1	Censored	N/A	HI.4635.003.SSXT96_G11.146-BF.bam	N/A	N/A	N/A
Q-CROC-01	128	01-1-128-2	Pre	Homo sapiens	Colerectal Cancer	Liver metastasis	Oxaliplatin	Yes	PR	15	Relapse	PR	HI.4631.006.SSXT96_E08.01-1-128-2.bam	HI.4576.003.Index_9.01-1-128-2.bam	N/A	N/A
Q-CROC-01	147	01-147-BF	N/A	Homo sapiens	Colerectal Cancer	Blood Normal	Oxaliplatin	Yes	PR	10.5	Censored	N/A	HI.4635.003.SSXT96_A12.147-BF.bam	N/A	N/A	N/A
Q-CROC-01	148	01-A-148	N/A	Homo sapiens	Colerectal Cancer	Primary Tumor	Oxaliplatin	No	SD	4.5	Censored	N/A	HI.4817.008.SSXTLI_141.01-A-148.bam	N/A
Q-CROC-01	128	01-2-128-3	Post	Homo sapiens	Colerectal Cancer	Liver metastasis	Oxaliplatin	No	PR	15	Relapse	PR	HI.4631.007.SSXT96_F08.01-2-128-3.bam	HI.4576.003.Index_8.01-2-128-3.bam	N/A	N/A
Q-CROC-01	149	01-A-149	N/A	Homo sapiens	Colerectal Cancer	Primary Tumor	Oxaliplatin	No	PR	8.9	Censored	N/A	HI.4817.008.SSXTLI_142.01-A-149.bam	N/A	N/A	N/A
Q-CROC-01	149	01-149-BF	N/A	Homo sapiens	Colerectal Cancer	Blood Normal	Oxaliplatin	No	PR	8.9	Censored	N/A	HI.4635.004.SSXT96_C12.149-BF.bam	N/A	N/A	N/A
Q-CROC-01	129	01-1-129-1	Pre	Homo sapiens	Colerectal Cancer	Liver metastasis	Irinotecan	Yes	PR	N/A	N/A	SD	HI.4631.007.SSXT96_H08.01-1-129-1.bam	HI.4576.003.Index_10.01-1-129-1.bam	N/A	N/A
Q-CROC-01	152	01-152-BF	N/A	Homo sapiens	Colerectal Cancer	Blood Normal	Oxaliplatin	Yes	PR	5.3	Censored	N/A	HI.4635.004.SSXT96_A01.152-BF.bam	N/A	N/A	N/A
Q-CROC-01	130	01-1-130-1	Pre	Homo sapiens	Colerectal Cancer	Liver metastasis	N/A	N/A	N/A	N/A	N/A	N/A	HI.3704.003.SSXT96_A01.01-1-130-1.bam	HI.3763.004.Index_9.01-1-130-1.bam	01-1-130-1_B09.cyhd.ND.cychp	01-1-130-1_B09.CEL
Q-CROC-01	153	01-A-153	N/A	Homo sapiens	Colerectal Cancer	Primary Tumor	Oxaliplatin	No	SD	4.6	Relapse	N/A	HI.4817.008.SSXTLI_143.01-A-153.bam	N/A	N/A	N/A
Q-CROC-01	153	01-153-BF	N/A	Homo sapiens	Colerectal Cancer	Blood Normal	Oxaliplatin	No	SD	4.6	Relapse	N/A	HI.4635.004.SSXT96_C01.153-BF.bam	N/A	N/A	N/A
Q-CROC-01	131	01-1-131-2	Pre	Homo sapiens	Colerectal Cancer	Liver metastasis	Oxaliplatin	Yes	PR	12.8	Relapse	PR	HI.4631.007.SSXT96_B09.01-1-131-2.bam	HI.4576.003.Index_11.01-1-131-2.bam	N/A	N/A
Q-CROC-01	154	01-154-BF	N/A	Homo sapiens	Colerectal Cancer	Blood Normal	Oxaliplatin	Yes	PR	4.6	Censored	N/A	HI.4635.005.SSXT96_E01.154-BF.bam	N/A	N/A	N/A
Q-CROC-01	132	01-1-132-2	Pre	Homo sapiens	Colerectal Cancer	Liver metastasis	Oxaliplatin	Yes	PR	8.7	Relapse	ARES	HI.4631.007.SSXT96_D09.01-1-132-2.bam	HI.4576.004.Index_20.01-1-132-2.bam	N/A	N/A
Q-CROC-01	155	01-155-BF	N/A	Homo sapiens	Colerectal Cancer	Blood Normal	Oxaliplatin	No	CR	2.9	Censored	N/A	HI.4635.005.SSXT96_G01.155-BF.bam	N/A	N/A	N/A
Q-CROC-01	132	01-2-132-1	Post	Homo sapiens	Colerectal Cancer	Liver metastasis	Oxaliplatin	Yes	PR	8.7	Relapse	PR	HI.4631.007.SSXT96_E09.01-2-132-1.bam	HI.4581.001.Index_23.01-2-132-1.bam	N/A	N/A
Q-CROC-01	157	01-157-BF	N/A	Homo sapiens	Colerectal Cancer	Blood Normal	Oxaliplatin	No	PR	2.4	Censored	N/A	HI.4635.005.SSXT96_A02.157-BF.bam	N/A	N/A	N/A
Q-CROC-01	134	01-1-134-1	Pre	Homo sapiens	Colerectal Cancer	Liver metastasis	Irinotecan	No	SD	9	Relapse	SD	HI.4631.008.SSXT96_G09.01-1-134-1.bam	N/A	N/A	N/A
Q-CROC-01	159	01-159-BF	N/A	Homo sapiens	Colerectal Cancer	Blood Normal	Irinotecan	No	SD	2.6	Censored	N/A	HI.4635.005.SSXT96_C02.159-BF.bam	N/A	N/A	N/A
Q-CROC-01	135	01-1-135-1	Pre	Homo sapiens	Colerectal Cancer	Liver metastasis	Oxaliplatin	Yes	PD	1.9	Relapse	PR	HI.3859.002.SSXT96_C12.01-1-135-1.bam	HI.3935.002.Index_13.01-1-135-1.bam	01-1-135-1.cyhd.ND.cychp	01-1-135-1.CEL
Q-CROC-06	3	06-003-BF	N/A	Homo sapiens	Colerectal Cancer	Blood Normal	Oxaliplatin	Yes	N/A	N/A	N/A	N/A	HI.4719.003.SSXT96_A02.06-003-BF.bam	N/A	N/A	N/A
Q-CROC-01	135	01-2-135-4	Post	Homo sapiens	Colerectal Cancer	Liver metastasis	Oxaliplatin	Yes	PD	1.9	Relapse	PR	HI.3859.002.SSXT96_D12.01-2-135-4.bam	HI.3935.002.Index_6.01-2-135-4.bam	01-2-135-4.cyhd.ND.cychp	01-2-135-4.CEL
Q-CROC-06	4	06-004-BF	N/A	Homo sapiens	Colerectal Cancer	Blood Normal	Oxaliplatin	No	N/A	N/A	N/A	N/A	HI.4719.003.SSXT96_A04.06-004-BF.bam	N/A	N/A	N/A
Q-CROC-01	136	01-1-136-2	Pre	Homo sapiens	Colerectal Cancer	Liver metastasis	Irinotecan	No	CR	8.5	Censored	PR	HI.4635.002.SSXT96_A10.01-1-136-2.bam	HI.4576.004.Index_22.01-1-136-2.bam	N/A	N/A
Q-CROC-06	6	06-006-BF	N/A	Homo sapiens	Colerectal Cancer	Blood Normal	Irinotecan	Yes	N/A	N/A	N/A	N/A	HI.4719.004.SSXT96_A08.06-006-BF.bam	N/A	N/A	N/A
Q-CROC-01	136	01-2-136-3	Post	Homo sapiens	Colerectal Cancer	Liver metastasis	Irinotecan	No	CR	8.5	Censored	PR	HI.4635.002.SSXT96_B10.01-2-136-3.bam	HI.4576.004.Index_25.01-2-136-3.bam	N/A	N/A
Q-CROC-06	7	06-007-BF	N/A	Homo sapiens	Colerectal Cancer	Blood Normal	Oxaliplatin	Yes	N/A	N/A	N/A	N/A	HI.4719.004.SSXT96_A10.06-007-BF.bam	N/A	N/A	N/A
Q-CROC-01	137	01-1-137-1	Pre	Homo sapiens	Colerectal Cancer	Liver metastasis	Irinotecan	Yes	PR	19.8	Censored	ARES	HI.4631.008.SSXT96_D10.01-1-137-1.bam	HI.4576.004.Index_21.01-1-137-1.bam	N/A	N/A
Q-CROC-06	8	06-008-BF	N/A	Homo sapiens	Colerectal Cancer	Blood Normal	Irinotecan	Yes	N/A	N/A	N/A	N/A	HI.4719.004.SSXT96_A12.06-008-BF.bam	N/A	N/A	N/A
Q-CROC-01	140	01-1-140-1	Pre	Homo sapiens	Colerectal Cancer	Liver metastasis	Oxaliplatin	No	CR	8.1	Censored	PR	HI.4631.008.SSXT96_F10.01-1-140-1.bam	HI.4576.004.Index_23.01-1-140-1.bam	N/A	N/A
Q-CROC-06	14	06-014-BF	N/A	Homo sapiens	Colerectal Cancer	Blood Normal	Oxaliplatin	No	N/A	N/A	N/A	N/A	HI.4739.003.SSXT96_E06.06-014-BF.bam	N/A	N/A	N/A
Q-CROC-01	143	01-1-143-2	Pre	Homo sapiens	Colerectal Cancer	Liver metastasis	Irinotecan	Yes	CR	8.5	Censored	PR	HI.4635.003.SSXT96_H10.01-1-143-2.bam	HI.4576.004.Index_27.01-1-143-2.bam	N/A	N/A
Q-CROC-06	20	06-020-BF	N/A	Homo sapiens	Colerectal Cancer	Blood Normal	Irinotecan	Yes	N/A	N/A	N/A	N/A	HI.4719.006.SSXT96_B10.06-020-BF.bam	N/A	N/A	N/A
Q-CROC-01	144	01-1-144-2	Pre	Homo sapiens	Colerectal Cancer	Liver metastasis	Oxaliplatin	No	PR	10.3	Censored	PR	HI.4635.003.SSXT96_B11.01-1-144-2.bam	HI.4581.001.Index_27.01-1-144-2.bam	N/A	N/A
Q-CROC-06	22	06-022-BF	N/A	Homo sapiens	Colerectal Cancer	Blood Normal	Irinotecan	No	N/A	N/A	N/A	N/A	HI.4719.006.SSXT96_B12.06-022-BF.bam	N/A	N/A	N/A
Q-CROC-01	145	01-1-145-4	Pre	Homo sapiens	Colerectal Cancer	Liver metastasis	Irinotecan	No	CR	9.2	Censored	PR	HI.4635.002.SSXT96_D11.01-1-145-4.bam	HI.4581.002.Index_2.01-1-145-4.bam	N/A	N/A
Q-CROC-06	23	06-023-BF	N/A	Homo sapiens	Colerectal Cancer	Blood Normal	N/A	No	N/A	N/A	N/A	N/A	HI.4719.006.SSXT96_C02.06-023-BF.bam	N/A	N/A	N/A
Q-CROC-01	145	01-2-145-1	Post	Homo sapiens	Colerectal Cancer	Liver metastasis	Irinotecan	No	CR	9.2	Censored	PR	HI.4635.002.SSXT96_E11.01-2-145-1.bam	HI.4581.002.Index_13.01-2-145-1.bam	N/A	N/A
Q-CROC-06	31	06-031-BF	N/A	Homo sapiens	Colerectal Cancer	Blood Normal	Oxaliplatin	No	N/A	N/A	N/A	N/A	HI.4719.007.SSXT96_C08.06-031-BF.bam	N/A	N/A	N/A
Q-CROC-01	146	01-1-146-1	Pre	Homo sapiens	Colerectal Cancer	Liver metastasis	Irinotecan	Yes	SD	5.1	Censored	SD	HI.4635.003.SSXT96_H11.01-1-146-1.bam	HI.4576.005.Index_13.01-1-146-1.bam	N/A	N/A
Q-CROC-06	40	06-040-BF	N/A	Homo sapiens	Colerectal Cancer	Blood Normal	Oxaliplatin	No	N/A	N/A	N/A	N/A	HI.4739.001.SSXT96_D01.06-040-BF.bam	N/A	N/A	N/A
Q-CROC-01	147	01-1-147-2	Pre	Homo sapiens	Colerectal Cancer	Liver metastasis	Oxaliplatin	Yes	PR	10.5	Censored	PR	HI.4635.003.SSXT96_B12.01-1-147-2.bam	HI.4581.002.Index_6.01-1-147-2.bam	N/A	N/A
Q-CROC-06	41	06-041-BF	N/A	Homo sapiens	Colerectal Cancer	Blood Normal	Oxaliplatin	No	N/A	N/A	N/A	N/A	HI.4739.001.SSXT96_D04.06-041-BF2.bam	N/A	N/A	N/A
Q-CROC-01	149	01-1-149-2	Pre	Homo sapiens	Colerectal Cancer	Liver metastasis	Oxaliplatin	No	PR	8.9	Censored	PR	HI.4635.004.SSXT96_D12.01-1-149-2.bam	N/A	N/A	N/A
Q-CROC-06	42	06-042-BF	N/A	Homo sapiens	Colerectal Cancer	Blood Normal	Oxaliplatin	Yes	N/A	N/A	N/A	N/A	HI.4739.003.SSXT96_E09.06-042-BF.bam	N/A	N/A	N/A
Q-CROC-01	152	01-1-152-2	Pre	Homo sapiens	Colerectal Cancer	Liver metastasis	Oxaliplatin	Yes	PR	5.3	Censored	PR	HI.4635.004.SSXT96_B01.01-1-152-2.bam	HI.4576.005.Index_6.01-1-152-2.bam	N/A	N/A
Q-CROC-06	46	06-046-BF	N/A	Homo sapiens	Colerectal Cancer	Blood Normal	Irinotecan	No	N/A	N/A	N/A	N/A	HI.4739.002.SSXT96_D07.06-046-BF2.bam	N/A	N/A	N/A
Q-CROC-01	153	01-1-153-2	Pre	Homo sapiens	Colerectal Cancer	Liver metastasis	Oxaliplatin	No	SD	4.6	Relapse	SD	HI.4635.004.SSXT96_D01.01-1-153-2.bam	HI.4576.005.Index_15.01-1-153-2.bam	N/A	N/A
Q-CROC-06	47	06-047-BF	N/A	Homo sapiens	Colerectal Cancer	Blood Normal	Irinotecan	Yes	N/A	N/A	N/A	N/A	HI.4739.002.SSXT96_D09.06-047-BF.bam	N/A	N/A	N/A
Q-CROC-01	154	01-1-154-1	Pre	Homo sapiens	Colerectal Cancer	Liver metastasis	Oxaliplatin	Yes	PR	4.6	Censored	PR	HI.4635.005.SSXT96_F01.01-1-154-1.bam	HI.4581.002.Index_7.01-1-154-1.bam	N/A	N/A
Q-CROC-06	48	06-048-BF	N/A	Homo sapiens	Colerectal Cancer	Blood Normal	Oxaliplatin + Irinotecan	Yes	N/A	N/A	N/A	N/A	HI.4739.003.SSXT96_D11.06-048-BF.bam	N/A	N/A	N/A
Q-CROC-01	155	01-1-155-1	Pre	Homo sapiens	Colerectal Cancer	Liver metastasis	Oxaliplatin	No	CR	2.9	Censored	PR	HI.4635.005.SSXT96_H01.01-1-155-1.bam	N/A	N/A	N/A
Q-CROC-06	50	06-050-BF	N/A	Homo sapiens	Colerectal Cancer	Blood Normal	Oxaliplatin	Yes	N/A	N/A	N/A	N/A	HI.4739.003.SSXT96_E01.06-050-BF.bam	N/A	N/A	N/A
Q-CROC-01	157	01-1-157-2	Pre	Homo sapiens	Colerectal Cancer	Liver metastasis	Oxaliplatin	No	PR	2.4	Censored	SD	HI.4635.005.SSXT96_B02.01-1-157-2.bam	HI.4576.005.Index_7.01-1-157-2.bam	N/A	N/A
Q-CROC-06	51	06-051-BF	N/A	Homo sapiens	Colerectal Cancer	Blood Normal	Irinotecan	Yes	N/A	N/A	N/A	N/A	HI.4739.003.SSXT96_E03.06-051-BF.bam	N/A	N/A	N/A
Q-CROC-01	159	01-1-159-2	Pre	Homo sapiens	Colerectal Cancer	Liver metastasis	Irinotecan	No	SD	2.6	Censored	SD	HI.4635.005.SSXT96_D02.01-1-159-2.bam	HI.4576.005.Index_18.01-1-159-2.bam	N/A	N/A
Q-CROC-06	53	06-053-BF	N/A	Homo sapiens	Colerectal Cancer	Blood Normal	Oxaliplatin	No	N/A	N/A	N/A	N/A	HI.4739.003.SSXT96_E05.06-053-BF.bam	N/A	N/A	N/A
